# Supplementary material for: PASTA kinase-dependent control of peptidoglycan synthesis via ReoM is required for cell wall stress responses, cytosolic survival, and virulence in Listeria monocytogenes
Source: PLoS Pathog. 2021 Oct 8;17(10):e1009881. doi: 10.1371/journal.ppat.1009881 (PMC8528326; doi:10.1371/journal.ppat.1009881)
Supplement: S1 Table — (XLSX) [file ppat.1009881.s001.xlsx]

## Sheet: Total Phosphopeptides
Checked	Confidence	Annotated Sequence	Modifications	Master Protein Accessions	10403S Locus Tags	EGD-e Locus Tags	Positions in Master Proteins	Modifications in Master Proteins (all Sites)	Modifications in Master Proteins	Master Protein Descriptions	Abundance Ratio: (prkA) / (WT)	Abundance Ratio Adj. P-Value: (prkA) / (WT)	Abundance Ratio Variability [%]: (prkA) / (WT)	Abundances (Grouped): prkA	Abundances (Grouped): WT	Abundances (Grouped) CV [%]: prkA	Abundances (Grouped) CV [%]: WT	Abundance: F1: Sample, prkA	Abundance: F3: Sample, prkA	Abundance: F5: Sample, prkA	Abundance: F2: Sample, WT	Abundance: F4: Sample, WT	Abundance: F6: Sample, WT	Found in Sample: [S1] F1: Sample, prkA	Found in Sample: [S3] F3: Sample, prkA	Found in Sample: [S5] F5: Sample, prkA	Found in Sample: [S2] F2: Sample, WT	Found in Sample: [S4] F4: Sample, WT	Found in Sample: [S6] F6: Sample, WT	Contaminant	Qvality PEP	Qvality q-value	# Protein Groups	# Proteins	# PSMs	# Missed Cleavages	Theo. MH+ [Da]	Quan Info	Confidence (by Search Engine): Sequest HT	Percolator q-Value (by Search Engine): Sequest HT	Percolator PEP (by Search Engine): Sequest HT	XCorr (by Search Engine): Sequest HT	Top Apex RT [min]
FALSE	High	[-].MDSKDQTMFYNFGDDSIEEDVKK.[L]	1xPhospho [D/T]; 1xOxidation [M]	WP_003719797.1	LMRG_01467	lmo1503	WP_003719797.1 [1-23]	WP_003719797.1 1xPhospho [D2; D5; T7]	WP_003719797.1 1xPhospho [D/T]	MULTISPECIES: IreB family regulatory phosphoprotein [Bacteria]	0.01	9.25992e-17			496181						496181			Not Found	Not Found	Not Found	High	Not Found	Not Found	FALSE	4.80936e-07	0.000229831	1	1	10	2	2838.15		High	9.06e-05	1.772e-08	6.44	75.61
FALSE	High	[-].MDSKDQTMFYNFGDDSIEEDVKK.[L]	1xPhospho [T/D]	WP_003719797.1	LMRG_01467	lmo1503	WP_003719797.1 [1-23]	WP_003719797.1 1xPhospho [D5; T7]	WP_003719797.1 1xPhospho [T/D]	MULTISPECIES: IreB family regulatory phosphoprotein [Bacteria]	0.01	9.25992e-17			36593.7						36593.7			Not Found	Not Found	Not Found	High	Not Found	Not Found	FALSE	4.53216e-05	0.000229831	1	1	4	2	2822.16		High	9.06e-05	3.704e-06	4.68	79.6
FALSE	High	[-].MDSKDQTMFYNFGDDSIEEDVK.[K]	1xPhospho [K/S/T/D]; 1xOxidation [M]	WP_003719797.1	LMRG_01467	lmo1503	WP_003719797.1 [1-22]	WP_003719797.1 1xPhospho [D2; S3; K4; D5; T7]	WP_003719797.1 1xPhospho [K/S/T/D]	MULTISPECIES: IreB family regulatory phosphoprotein [Bacteria]	0.01	9.25992e-17			139219		132.14				755818	9278.43		Not Found	Not Found	Not Found	High	High	Not Found	FALSE	1.04972e-07	0.000229831	1	1	10	1	2710.06		High	9.06e-05	2.944e-09	5.79	80.52
FALSE	High	[-].MDSKDQTMFYNFGDDSIEEDVK.[K]	1xPhospho [D/T]	WP_003719797.1	LMRG_01467	lmo1503	WP_003719797.1 [1-22]	WP_003719797.1 1xPhospho [D5; T7]	WP_003719797.1 1xPhospho [D/T]	MULTISPECIES: IreB family regulatory phosphoprotein [Bacteria]	0.01	9.25992e-17			66028.3						66028.3			Not Found	Not Found	Not Found	High	Not Found	Not Found	FALSE	1.32321e-05	0.000229831	1	1	2	1	2694.06		High	9.06e-05	8.679e-07	5.34	85.09
FALSE	High	[K].DQTMFYNFGDDSIEEDVKK.[L]	1xPhospho [T3]	WP_003719797.1	LMRG_01467	lmo1503	WP_003719797.1 [5-23]	WP_003719797.1 1xPhospho [T7]	WP_003719797.1 1xPhospho [T7]	MULTISPECIES: IreB family regulatory phosphoprotein [Bacteria]	0.01	9.25992e-17			259602						259602			Not Found	Not Found	Not Found	High	Not Found	Not Found	FALSE	1.65161e-07	0.000229831	1	1	5	1	2360.96		High	9.06e-05	5.044e-09	3.82	85
FALSE	High	[K].DQTMFYNFGDDSIEEDVK.[K]	1xPhospho [T/D]	WP_003719797.1	LMRG_01467	lmo1503	WP_003719797.1 [5-22]	WP_003719797.1 1xPhospho [D5; T7]	WP_003719797.1 1xPhospho [T/D]	MULTISPECIES: IreB family regulatory phosphoprotein [Bacteria]	0.01	9.25992e-17			174311						174311			Not Found	Not Found	Not Found	High	Not Found	Not Found	FALSE	7.72212e-07	0.000229831	1	1	6	0	2232.87		High	9.06e-05	3.087e-08	5.51	92.92
FALSE	High	[-].MDSKDQTMFYNFGDDSIEEDVKK.[L]	1xDeamidated [Q/N]; 1xPhospho [T7]; 2xOxidation [M1; M8]	WP_003719797.1	LMRG_01467	lmo1503	WP_003719797.1 [1-23]	WP_003719797.1 1xPhospho [T7]	WP_003719797.1 1xPhospho [T7]	MULTISPECIES: IreB family regulatory phosphoprotein [Bacteria]	0.01	9.25992e-17			8897.65						8897.65			Not Found	Not Found	Not Found	High	High	Not Found	FALSE	0.00439986	0.000406781	1	1	4	2	2855.13		High	0.0001382	0.0008075	4.77	76.57
FALSE	High	[R].FQLATGQLENTAR.[I]	1xPhospho [T11]	WP_003720942.1	LMRG_02168	lmo2624	WP_003720942.1 [30-42]	WP_003720942.1 1xPhospho [T40]	WP_003720942.1 1xPhospho [T40]	MULTISPECIES: 50S ribosomal protein L29 [Bacteria]	0.01	9.25992e-17			33112.5		25.74					14401.9	17438.8	Not Found	Not Found	Not Found	Not Found	High	High	FALSE	2.66294e-06	0.000229831	1	1	2	0	1528.72		High	9.06e-05	1.318e-07	4.79	70.46
FALSE	High	[K].SLIDNTMDLK.[G]	1xPhospho [T6]; 1xOxidation [M7]	WP_003721850.1	LMRG_00418	lmo0730	WP_003721850.1 [33-42]	WP_003721850.1 1xPhospho [T38]	WP_003721850.1 1xPhospho [T38]	GIY-YIG nuclease family protein [Listeria monocytogenes]	0.01	9.25992e-17			1.03625e+06		75.18				121447	463386	656025	Not Found	Not Found	Not Found	High	High	High	FALSE	0.000943947	0.000229831	1	1	5	0	1245.54		High	9.06e-05	0.0001318	3.44	64.51
FALSE	High	[K].SLIDNTMDLK.[G]	1xPhospho [T6]	WP_003721850.1	LMRG_00418	lmo0730	WP_003721850.1 [33-42]	WP_003721850.1 1xPhospho [T38]	WP_003721850.1 1xPhospho [T38]	GIY-YIG nuclease family protein [Listeria monocytogenes]	0.01	9.25992e-17			35292		6.78				33638	13397.4		Not Found	Not Found	Not Found	High	Peak Found	Not Found	FALSE	0.00303581	0.000406781	1	1	1	0	1229.55		High	0.0001382	0.0005212	2.83	72.91
FALSE	High	[K].EKTESLNEIVQNLSVK.[L]	1xPhospho [E8]	WP_003721980.1	LMRG_00926	lmo1473	WP_003721980.1 [556-571]	WP_003721980.1 1xPhospho [E563]	WP_003721980.1 1xPhospho [E563]	molecular chaperone DnaK [Listeria monocytogenes]	0.01	9.25992e-17			9682		47.29				6838.22	4960.02		Not Found	Not Found	Not Found	High	Peak Found	Not Found	FALSE	0.00464379	0.000406781	1	1	1	1	1910.95		High	0.0001382	0.0008587	3.91	83.18
FALSE	High	[K].ALATTSDQEEVK.[Q]	1xPhospho [T5]	WP_003721982.1	LMRG_00927	lmo1474	WP_003721982.1 [103-114]	WP_003721982.1 1xPhospho [T107]	WP_003721982.1 1xPhospho [T107]	nucleotide exchange factor GrpE [Listeria monocytogenes]	0.01	9.25992e-17			15400.2		14.23					5037	10785.4	Not Found	Not Found	Not Found	Not Found	High	Peak Found	FALSE	0.000937591	0.000229831	1	1	1	0	1371.6		High	9.06e-05	0.000131	2.69	52.15
FALSE	High	[K].NAEAALLEAHHSQTSLIQGEAR.[G]	1xPhospho [S/T]	WP_003722196.1	LMRG_02552	lmo1719	WP_003722196.1 [42-63]	WP_003722196.1 1xPhospho [T55; S56]	WP_003722196.1 1xPhospho [S/T]	MULTISPECIES: PTS lactose/cellobiose transporter subunit IIA [Bacteria]	0.01	9.25992e-17			14497.1						14497.1			Not Found	Not Found	Not Found	High	Not Found	Not Found	FALSE	3.48123e-05	0.000229831	1	1	3	0	2426.15		High	9.06e-05	2.708e-06	3.87	71.7
FALSE	High	[K].SMGYEEVEDVR.[I]	1xPhospho [S1]; 1xOxidation [M2]	WP_003722248.1	LMRG_02500	lmo1771	WP_003722248.1 [28-38]	WP_003722248.1 1xPhospho [S28]	WP_003722248.1 1xPhospho [S28]	MULTISPECIES: phosphoribosylformylglycinamidine synthase subunit PurS [Bacteria]	0.01	9.25992e-17			9201.27						9201.27			Not Found	Not Found	Not Found	High	Not Found	Not Found	FALSE	0.000592144	0.000229831	1	1	1	0	1409.53		High	9.06e-05	7.612e-05	3.6	63.38
FALSE	High	[K].NPQDQVPLLSSIMEK.[F]	1xPhospho [S10]; 1xOxidation [M13]	WP_003722355.1	LMRG_01249	lmo2098	WP_003722355.1 [112-126]	WP_003722355.1 1xPhospho [S121]	WP_003722355.1 1xPhospho [S121]	PTS sugar transporter subunit IIA [Listeria monocytogenes]	0.01	9.25992e-17			15256						15256			Not Found	Not Found	Not Found	High	Not Found	Not Found	FALSE	0.144634	0.00664882	1	1	1	0	1794.83		High	0.002155	0.05461	2.78	83.68
FALSE	High	[K].NRTTTGTGLGLAIAK.[S]	1xPhospho [T/R]	WP_003722449.1	LMRG_01827	lmo2421	WP_003722449.1 [338-352]	WP_003722449.1 1xPhospho [R339; T340; T341]	WP_003722449.1 1xPhospho [T/R]	HAMP domain-containing histidine kinase [Listeria monocytogenes]	0.01	9.25992e-17			867793		41.14				375889	326040	549380	Not Found	Not Found	Not Found	High	High	High	FALSE	3.07744e-07	0.000229831	1	1	9	1	1553.8		High	9.06e-05	1.042e-08	4.62	64.04
FALSE	High	[-].MNLIPTVIEQTSRGER.[A]	1xPhospho [R16]	WP_003722600.1	LMRG_01780	lmo2468	WP_003722600.1 [1-16]	WP_003722600.1 1xPhospho [R16]	WP_003722600.1 1xPhospho [R16]	ATP-dependent Clp endopeptidase proteolytic subunit ClpP [Listeria monocytogenes]	0.01	9.25992e-17			6000.46						6000.46			Not Found	Not Found	Not Found	High	Not Found	Not Found	FALSE	0.0801361	0.00272429	1	1	1	1	1923.94		High	0.0008793	0.0259	2.25	77.76
FALSE	High	[R].LVNCETANLNK.[T]	1xCarbamidomethyl [C4]; 1xPhospho [E5]	WP_003722604.1	LMRG_01776	lmo1472	WP_003722604.1 [223-233]	WP_003722604.1 1xPhospho [E227]	WP_003722604.1 1xPhospho [E227]	MULTISPECIES: DNA-binding protein WhiA [Listeria]	0.01	9.25992e-17			26179.7		60.05					14904.9	10533.1	Not Found	Not Found	Not Found	Not Found	High	Peak Found	FALSE	0.000240918	0.000229831	1	1	1	0	1355.6		High	9.06e-05	2.641e-05	3.75	54.2
FALSE	High	[K].YATTELREMLSEVEESMTK.[N]	1xPhospho [Y1]; 2xOxidation [M9; M17]	WP_003722624.1	LMRG_01757	lmo2491	WP_003722624.1 [83-101]	WP_003722624.1 1xPhospho [Y83]	WP_003722624.1 1xPhospho [Y83]	HD domain-containing protein [Listeria monocytogenes]	0.01	9.25992e-17			16819.4		30.45					4890.1	13251.2	Not Found	Not Found	Not Found	Not Found	Peak Found	High	FALSE	7.47644e-05	0.000229831	1	1	1	1	2359.01		High	9.06e-05	6.666e-06	4.54	80.69
FALSE	High	[K].YATTELR.[E]	1xPhospho [T3]	WP_003722624.1	LMRG_01757	lmo2491	WP_003722624.1 [83-89]	WP_003722624.1 1xPhospho [T85]	WP_003722624.1 1xPhospho [T85]	HD domain-containing protein [Listeria monocytogenes]	0.01	9.25992e-17			51489.5		44.82					25867.3	23476.8	Not Found	Not Found	Not Found	Not Found	High	Peak Found	FALSE	0.00668268	0.000406781	1	1	1	0	933.408		High	0.0001382	0.00132	2.42	53.81
FALSE	High	[R].TSTQPAPTFQAAAQPAGTTNFDILK.[R]	1xPhospho [D/T]	WP_003722998.1	LMRG_01035	lmo1888	WP_003722998.1 [71-95]	WP_003722998.1 1xPhospho [T71; T78; T88; T89; D92]	WP_003722998.1 1xPhospho [D/T]	cell division regulator GpsB [Listeria monocytogenes]	0.01	9.25992e-17			350195		83.01				46302.6	214355	221700	Not Found	Not Found	Not Found	High	High	High	FALSE	8.19419e-09	0.000229831	1	1	11	0	2656.27		High	9.06e-05	1.473e-10	4.22	87.97
FALSE	High	[R].LVQELDNAPLRTSTQPAPTFQAAAQPAGTTNFDILK.[R]	1xDeamidated [Q/N]; 1xPhospho [R/D/S]	WP_003722998.1	LMRG_01035	lmo1888	WP_003722998.1 [60-95]	WP_003722998.1 1xPhospho [D65; R70; S72]	WP_003722998.1 1xPhospho [R/D/S]	cell division regulator GpsB [Listeria monocytogenes]	0.01	9.25992e-17			9296.37		52.42				4330.09	5056.61	5885.32	Not Found	Not Found	Not Found	High	High	Peak Found	FALSE	0.0128272	0.000595802	1	1	4	1	3905.93		High	0.0001929	0.002858	3.74	89.67
FALSE	High	[R].TSTQPAPTFQAAAQPAGTTNFDILKR.[L]	1xPhospho [K/T]	WP_003722998.1	LMRG_01035	lmo1888	WP_003722998.1 [71-96]	WP_003722998.1 1xPhospho [T78; T88; T89; K95]	WP_003722998.1 1xPhospho [K/T]	cell division regulator GpsB [Listeria monocytogenes]	0.01	9.25992e-17			42912.2		106.27				7542.51	48655.4	27166.7	Not Found	Not Found	Not Found	High	High	High	FALSE	0.0645219	0.00258837	1	1	4	1	2812.37		High	0.0008392	0.01989	2.53	81.05
FALSE	High	[K].LADTVSK.[Q]	1xPhospho [T4]	WP_003723566.1	LMRG_01366	lmo1601	WP_003723566.1 [96-102]	WP_003723566.1 1xPhospho [T99]	WP_003723566.1 1xPhospho [T99]	YtxH domain-containing protein [Listeria monocytogenes]	0.01	9.25992e-17			37773		72.78					24142.3	13537.5	Not Found	Not Found	Not Found	Not Found	High	Peak Found	FALSE	0.015681	0.000789066	1	1	1	0	813.375		High	0.0002495	0.003627	1.65	40.7
FALSE	High	[K].GFTGDLDQLK.[K]	1xPhospho [T3]	WP_003723586.1	LMRG_01086	lmo1939	WP_003723586.1 [164-173]	WP_003723586.1 1xPhospho [T166]	WP_003723586.1 1xPhospho [T166]	(d)CMP kinase [Listeria monocytogenes]	0.01	9.25992e-17			34953.8		74.71					22763.7	12294.2	Not Found	Not Found	Not Found	Not Found	High	High	FALSE	0.00356954	0.000406781	1	1	2	0	1173.52		High	0.0001382	0.0006293	2.28	76.95
FALSE	High	[K].MDVDENPETPGSFGVMSIPTLLIKK.[D]	1xPhospho [S17]; 1xOxidation [M16]	WP_003723853.1	LMRG_00679	lmo1233	WP_003723853.1 [54-78]	WP_003723853.1 1xPhospho [S70]	WP_003723853.1 1xPhospho [S70]	MULTISPECIES: thioredoxin [Bacteria]	0.01	9.25992e-17			7772.46						7772.46			Not Found	Not Found	Not Found	High	Not Found	Not Found	FALSE	0.0287256	0.00193071	1	1	1	1	2814.33		High	0.0005951	0.007479	2.76	92.09
FALSE	High	[-].MVNTNLEELR.[T]	1xPhospho [E7]; 1xOxidation [M1]	WP_003727368.1	LMRG_01367	lmo1600	WP_003727368.1 [1-10]	WP_003727368.1 1xPhospho [E7]	WP_003727368.1 1xPhospho [E7]	bifunctional 3-deoxy-7-phosphoheptulonate synthase/chorismate mutase [Listeria monocytogenes]	0.01	9.25992e-17			5248.95		122.86				1390.99		12539.4	Not Found	Not Found	Not Found	Peak Found	Not Found	High	FALSE	0.15987	0.00695451	1	1	1	0	1314.58		High	0.002246	0.06192	1.72	53.11
FALSE	High	[R].KPITLNDAILEDAK.[N]	1xPhospho [T4]	WP_014600423.1	LMRG_02667	lmo0239	WP_014600423.1 [300-313]	WP_014600423.1 1xPhospho [T303]	WP_014600423.1 1xPhospho [T303]	cysteine--tRNA ligase [Listeria monocytogenes]	0.01	9.25992e-17			6487.08						6487.08			Not Found	Not Found	Not Found	High	Not Found	Not Found	FALSE	0.065355	0.00272429	1	1	1	0	1620.82		High	0.0008793	0.0202	2.3	74.99
FALSE	High	[R].LAYGDVDVTEFGYTYGQVPR.[M]	1xPhospho [T14]	WP_014600842.1	LMRG_01476	lmo1494	WP_014600842.1 [95-114]	WP_014600842.1 1xPhospho [T108]	WP_014600842.1 1xPhospho [T108]	5'-methylthioadenosine/adenosylhomocysteine nucleosidase [Listeria monocytogenes]	0.01	9.25992e-17			8652.39						8652.39			Not Found	Not Found	Not Found	High	Not Found	Not Found	FALSE	0.000123332	0.000229831	1	1	1	0	2330.04		High	9.06e-05	1.199e-05	2.83	91.91
FALSE	High	[K].TANPIEAAHWVFYSETQAGDAIGDK.[V]	1xPhospho [T16]	WP_014600910.1	LMRG_02775	lmo1701	WP_014600910.1 [48-72]	WP_014600910.1 1xPhospho [T63]	WP_014600910.1 1xPhospho [T63]	hypothetical protein [Listeria monocytogenes]	0.01	9.25992e-17			12329.9						12329.9			Not Found	Not Found	Not Found	High	Not Found	Not Found	FALSE	0.000701158	0.000229831	1	1	2	0	2771.23		High	9.06e-05	9.315e-05	3.42	90.87
FALSE	High	[K].DTMQNLDKTIVPEGK.[V]	1xPhospho [T/K]; 1xOxidation [M3]	WP_014600944.1	LMRG_00967	lmo1820	WP_014600944.1 [300-314]	WP_014600944.1 1xPhospho [K307; T308]	WP_014600944.1 1xPhospho [T/K]	Stk1 family PASTA domain-containing Ser/Thr kinase [Listeria monocytogenes]	0.01	9.25992e-17	93.08	4777.4	3.86849e+06	89.54	73.42	1885.71	4708.93		616621	1.90719e+06	2.44905e+06	Peak Found	Peak Found	Not Found	High	High	High	FALSE	4.5016e-05	0.000229831	1	1	13	1	1784.81		High	9.06e-05	3.679e-06	4.17	59.37
FALSE	High	[K].YVFPTDDGDTK.[A]	1xPhospho [D/T/K]	WP_014600944.1	LMRG_00967	lmo1820	WP_014600944.1 [281-291]	WP_014600944.1 1xPhospho [T285; T290; K291]	WP_014600944.1 1xPhospho [T/K]	Stk1 family PASTA domain-containing Ser/Thr kinase [Listeria monocytogenes]	0.01	9.25992e-17	88.54	11112.4	3.78819e+06	71.7	67.27	4223.24	5191.56	10144.4	1.14276e+06	2.19767e+06	2.39821e+06	Peak Found	Peak Found	Peak Found	High	High	High	FALSE	0.00152483	0.000406781	1	1	11	0	1337.53		High	0.0001382	0.0002308	2.44	66.35
FALSE	High	[K].LTDDDLLIITADHGNDPTYSGTDHTR.[E]	1xPhospho [D23]	WP_014600971.1	LMRG_01101	lmo1954	WP_014600971.1 [317-342]	WP_014600971.1 1xPhospho [D339]	WP_014600971.1 1xPhospho [D339]	phosphopentomutase [Listeria monocytogenes]	0.01	9.25992e-17			6073.81						6073.81			Not Found	Not Found	Not Found	High	Not Found	Not Found	FALSE	0.00179309	0.000406781	1	1	1	0	2936.29		High	0.0001382	0.0002798	3.35	79.59
FALSE	High	[K].SLENIIIQR.[Y]	1xPhospho [S1]	WP_014601111.1	LMRG_01479	lmo2363	WP_014601111.1 [410-418]	WP_014601111.1 1xPhospho [S410]	WP_014601111.1 1xPhospho [S410]	glutamate decarboxylase [Listeria monocytogenes]	0.01	9.25992e-17			17732.5						17732.5			Not Found	Not Found	Not Found	High	Not Found	Not Found	FALSE	0.00135945	0.000406781	1	1	1	0	1165.6		High	0.0001382	0.0002028	2.54	75.87
FALSE	High	[K].VYTFYDLGSAK.[M]	1xPhospho [S9]	WP_014601196.1	LMRG_02000	lmo2697	WP_014601196.1 [63-73]	WP_014601196.1 1xPhospho [S71]	WP_014601196.1 1xPhospho [S71]	PTS-dependent dihydroxyacetone kinase phosphotransferase subunit DhaM [Listeria monocytogenes]	0.01	9.25992e-17			15571.8						15571.8			Not Found	Not Found	Not Found	High	Not Found	Not Found	FALSE	0.0283483	0.00193071	1	1	1	0	1343.59		High	0.0005951	0.007387	2.34	79.79
FALSE	High	[K].REVEDTLHTPESAQPVQETPIVEGVTPEGEK.[F]	1xPhospho [T/H/D]	WP_014930814.1	LMRG_02579	lmo0292	WP_014930814.1 [20-50]	WP_014930814.1 1xPhospho [D24; T25; H27; T28]	WP_014930814.1 1xPhospho [T/H/D]	serine protease HtrA [Listeria monocytogenes]	0.01	9.25992e-17			297117		101.88				5773.71	237225	188098	Not Found	Not Found	Not Found	Peak Found	High	High	FALSE	1.84807e-06	0.000229831	1	1	4	1	3481.64		High	9.06e-05	8.571e-08	4.17	72.92
FALSE	High	[K].REVEDTLHTPESAQPVQETPIVEGVTPEGEK.[F]	1xDeamidated [Q14]; 1xPhospho [T6]	WP_014930814.1	LMRG_02579	lmo0292	WP_014930814.1 [20-50]	WP_014930814.1 1xPhospho [T25]	WP_014930814.1 1xPhospho [T25]	serine protease HtrA [Listeria monocytogenes]	0.01	9.25992e-17			112495							40703.5		Not Found	Not Found	Not Found	Not Found	High	High	FALSE	9.73334e-05	0.000229831	1	1	2	1	3482.62		High	9.06e-05	9.105e-06	5.22	72.79
FALSE	High	[R].EVEDTLHTPESAQPVQETPIVEGVTPEGEK.[F]	1xDeamidated [Q16]; 1xPhospho [S11]	WP_014930814.1	LMRG_02579	lmo0292	WP_014930814.1 [21-50]	WP_014930814.1 1xPhospho [S31]	WP_014930814.1 1xPhospho [S31]	serine protease HtrA [Listeria monocytogenes]	0.01	9.25992e-17			18907.1								11969.7	Not Found	Not Found	Not Found	Not Found	Not Found	High	FALSE	1.46836e-06	0.000229831	1	1	1	0	3326.52		High	9.06e-05	6.569e-08	5.76	76.96
FALSE	High	[R].EVEDTLHTPESAQPVQETPIVEGVTPEGEK.[F]	1xPhospho [T5]	WP_014930814.1	LMRG_02579	lmo0292	WP_014930814.1 [21-50]	WP_014930814.1 1xPhospho [T25]	WP_014930814.1 1xPhospho [T25]	serine protease HtrA [Listeria monocytogenes]	0.01	9.25992e-17			48100							17403.7		Not Found	Not Found	Not Found	Not Found	High	Not Found	FALSE	0.00572328	0.000406781	1	1	1	0	3325.54		High	0.0001382	0.001103	2.41	76.92
FALSE	High	[K].DQTMFYNFGDDSIEEDVKK.[L]	1xPhospho [T/D]; 1xOxidation [M4]	WP_003719797.1	LMRG_01467	lmo1503	WP_003719797.1 [5-23]	WP_003719797.1 1xPhospho [D5; T7]	WP_003719797.1 1xPhospho [T/D]	MULTISPECIES: IreB family regulatory phosphoprotein [Bacteria]	0.012	9.25992e-17	63.56	15597.6	1.34582e+06	23.95	79.5	15411.6		5605.55	3.63676e+06	486949	479743	High	Not Found	Peak Found	High	High	High	FALSE	3.12751e-08	0.000229831	1	1	26	1	2376.96		High	9.06e-05	7.112e-10	4.52	81.1
FALSE	High	[K].DQTMFYNFGDDSIEEDVK.[K]	1xPhospho [T/D/Y]; 1xOxidation [M4]	WP_003719797.1	LMRG_01467	lmo1503	WP_003719797.1 [5-22]	WP_003719797.1 1xPhospho [D5; T7; Y10]	WP_003719797.1 1xPhospho [T/D/Y]	MULTISPECIES: IreB family regulatory phosphoprotein [Bacteria]	0.017	9.25992e-17	52.5	10338.9	604737	21	88.49	9999.52		3795.92	2.02427e+06	218808	244535	High	Not Found	Peak Found	High	High	High	FALSE	4.96713e-09	0.000229831	1	1	24	0	2248.86		High	9.06e-05	8.172e-11	5.9	88.13
FALSE	High	[-].MDSKDQTMFYNFGDDSIEEDVK.[K]	1xPhospho [T/D/Y/K]; 2xOxidation [M1; M8]	WP_003719797.1	LMRG_01467	lmo1503	WP_003719797.1 [1-22]	WP_003719797.1 1xPhospho [K4; D5; T7; Y10]	WP_003719797.1 1xPhospho [T/D/Y/K]	MULTISPECIES: IreB family regulatory phosphoprotein [Bacteria]	0.029	9.25992e-17	58.82	12295.2	426678		122.09	10239			2.77778e+06	154382	162962	High	Not Found	Not Found	High	High	High	FALSE	4.17247e-07	0.000229831	1	1	14	1	2726.05		High	9.06e-05	1.495e-08	5.68	79.53
FALSE	High	[-].MDSKDQTMFYNFGDDSIEEDVKK.[L]	1xPhospho [T/K/D/Y]; 2xOxidation [M1; M8]	WP_003719797.1	LMRG_01467	lmo1503	WP_003719797.1 [1-23]	WP_003719797.1 1xPhospho [K4; D5; T7]	WP_003719797.1 1xPhospho [T/K/D]	MULTISPECIES: IreB family regulatory phosphoprotein [Bacteria]	0.037	3.89888e-14	85.97	17562.2	480944		118.28	14625.2			2.5054e+06	174017	127918	Peak Found	Not Found	Not Found	High	High	High	FALSE	3.08214e-05	0.000229831	1	1	16	2	2854.15		High	9.06e-05	2.353e-06	5.73	73.87
FALSE	High	[K].IQGIGAGFVPDTLDTK.[V]	1xPhospho [T]	WP_003723745.1	LMRG_02645	lmo0223	WP_003723745.1 [220-235]	WP_003723745.1 1xPhospho [T231; T234]	WP_003723745.1 1xPhospho [T]	cysteine synthase A [Listeria monocytogenes]	0.039	3.09181e-08	42.63	4598.63	119178		84.03	3829.6			4954.47	55520.3	75448.8	Peak Found	Not Found	Not Found	High	High	High	FALSE	3.50867e-08	0.000229831	1	1	3	0	1711.83		High	9.06e-05	8.131e-10	5.97	84.46
FALSE	High	[K].LIGVDLGGTTAK.[L]	1xPhospho [K12]	WP_010990099.1	LMRG_00789	lmo1339	WP_010990099.1 [5-16]	WP_010990099.1 1xPhospho [K16]	WP_010990099.1 1xPhospho [K16]	ROK family glucokinase [Listeria monocytogenes]	0.081	0.0642472	8.44	6916.92	84950.7		80.71		3231.49		4129.67	32486	53780.4	Not Found	Peak Found	Not Found	Peak Found	High	Peak Found	FALSE	0.0605049	0.00240831	1	1	1	0	1224.62		High	0.0007316	0.01835	1.84	72.95
FALSE	High	[K].KLIGVDLGGTTAK.[L]	1xPhospho [T/K]	WP_010990099.1	LMRG_00789	lmo1339	WP_010990099.1 [4-16]	WP_010990099.1 1xPhospho [T14; K16]	WP_010990099.1 1xPhospho [T/K]	ROK family glucokinase [Listeria monocytogenes]	0.117	0.00639586	8.3	3111.43	26526.7		7.91	2591.1				10150.5	15879.3	Peak Found	Not Found	Not Found	Not Found	High	High	FALSE	0.000145069	0.000229831	1	1	2	1	1352.72		High	9.06e-05	1.455e-05	3.86	66.35
FALSE	High	[R].KGLETEIK.[K]	1xPhospho [E4]	WP_003721701.1	LMRG_02327	lmo0076	WP_003721701.1 [214-221]	WP_003721701.1 1xPhospho [E217]	WP_003721701.1 1xPhospho [E217]	bifunctional transcriptional activator/DNA repair protein Ada [Listeria monocytogenes]	0.172	0.0193643	134.57	2429.84	14101.1		124.96	2023.49			1302.19	5102.11	40286	Peak Found	Not Found	Not Found	Peak Found	Peak Found	High	FALSE	0.17642	0.00759847	1	1	1	1	997.497		High	0.00244	0.07015	2.05	54.38
FALSE	High	[K].EKTEVTSGASK.[T]	1xPhospho [S/K]	WP_003723206.1	LMRG_00046	lmo0355	WP_003723206.1 [39-49]	WP_003723206.1 1xPhospho [S48; K49]	WP_003723206.1 1xPhospho [K/S]	flavocytochrome c [Listeria monocytogenes]	0.224	0.129625	44.48	1854.94	8298.11		87.44	1544.73			5808.68	10279.4	5253.34	Peak Found	Not Found	High	High	Peak Found	Peak Found	FALSE	0.0368977	0.00193071	1	1	2	1	1216.55		High	0.0006441	0.01011	1.6	23.2
FALSE	High	[K].SIMGVMSLGIGK.[G]	1xPhospho [S1]	WP_003719221.1	LMRG_02102	lmo1002	WP_003719221.1 [46-57]	WP_003719221.1 1xPhospho [S46]	WP_003719221.1 1xPhospho [S46]	MULTISPECIES: phosphocarrier protein HPr [Bacteria]	0.243	0.00112055	112.87	110470	454570	131.08	137	472148		9178.27	3.60927e+06	20714.7		High	Not Found	High	High	High	High	FALSE	5.02942e-06	0.000229831	1	1	49	0	1272.61		High	9.06e-05	2.781e-07	3.94	90.32
FALSE	High	[R].DIAHPINSDTR.[A]	1xPhospho [S8]	WP_003722726.1	LMRG_02619	lmo0197	WP_003722726.1 [59-69]	WP_003722726.1 1xPhospho [S66]	WP_003722726.1 1xPhospho [S66]	MULTISPECIES: septation regulator SpoVG [Bacteria]	0.261	0.152389	0	2657.99	10191.7			2213.49			10191.7			Peak Found	Not Found	Not Found	High	Not Found	Not Found	FALSE	0.143777	0.00664882	1	1	1	0	1318.58		High	0.002155	0.05402	2.29	53.88
FALSE	High	[K].SAEELVTNLDSVPEDIRGAVR.[N]	1xPhospho [S11]	WP_003732335.1	LMRG_00891	lmo1439	WP_003732335.1 [53-73]	WP_003732335.1 1xPhospho [S63]	WP_003732335.1 1xPhospho [S63]	superoxide dismutase [Listeria monocytogenes]	0.271	0.109675	44.42	23816.5	88036.8	40.59		26646.7		7558.97	88036.8			High	Not Found	Peak Found	High	Not Found	Not Found	FALSE	8.90084e-07	0.000229831	1	1	4	1	2350.13		High	9.06e-05	3.635e-08	4.47	87.8
FALSE	High	[K].SVDYDLLAK.[I]	1xPhospho [S1]	WP_010989448.1	LMRG_00080	lmo0387	WP_010989448.1 [97-105]	WP_010989448.1 1xPhospho [S97]	WP_010989448.1 1xPhospho [S97]	iron chaperone [Listeria monocytogenes]	0.279	0.145304	0	4550.19	16298.3			3789.26			16298.3			Peak Found	Not Found	Not Found	High	Not Found	Not Found	FALSE	0.00801492	0.000595802	1	1	1	0	1103.5		High	0.0001929	0.001641	2.6	74.37
FALSE	High	[K].SDLGLTPNNDGSVLR.[L]	1xPhospho [S12]	WP_003723450.1	LMRG_00764	lmo1314	WP_003723450.1 [85-99]	WP_003723450.1 1xPhospho [S96]	WP_003723450.1 1xPhospho [S96]	ribosome recycling factor [Listeria monocytogenes]	0.346	0.57577	4.73	10182.8	29391.6	4.51		8754.59		4205.77	29391.6			High	Not Found	Peak Found	High	Not Found	Not Found	FALSE	0.00218088	0.000406781	1	1	3	0	1637.75		High	0.0001382	0.0003531	2.92	73.93
FALSE	High	[K].VASGDLSYR.[S]	1xPhospho [S3]	WP_003733177.1	LMRG_00412	lmo0723	WP_003733177.1 [231-239]	WP_003733177.1 1xPhospho [S233]	WP_003733177.1 1xPhospho [S233]	methyl-accepting chemotaxis protein [Listeria monocytogenes]	0.349	0.562677	81.79	9428.24	30645.3	83.06	48.23	3257.62	4404.74	10172.1	11209	12093.1	19400.8	Peak Found	Peak Found	High	High	Peak Found	High	FALSE	0.0023175	0.000406781	1	1	3	0	1047.45		High	0.0001382	0.000379	2.26	57.5
FALSE	High	[R].ANASLLDR.[L]	1xPhospho [S4]	WP_003723450.1	LMRG_00764	lmo1314	WP_003723450.1 [32-39]	WP_003723450.1 1xPhospho [S35]	WP_003723450.1 1xPhospho [S35]	ribosome recycling factor [Listeria monocytogenes]	0.352	0.452849	0	2569.69	7293.09			2139.96			7293.09			Peak Found	Not Found	Not Found	High	Not Found	Not Found	FALSE	0.0991896	0.00322646	1	1	1	0	939.43		High	0.001082	0.03392	2.39	55.19
FALSE	High	[R].LRDSSPSYISK.[I]	1xPhospho [S10]	WP_003723817.1	LMRG_01481	lmo2361	WP_003723817.1 [35-45]	WP_003723817.1 1xPhospho [S44]	WP_003723817.1 1xPhospho [S44]	MULTISPECIES: Rrf2 family transcriptional regulator [Bacteria]	0.374	0.843184	71.24	16707.4	44687.6	66.55	16.56	6193.56	7805.46	13714.3	34549.8	17382.5	28290.7	Peak Found	Peak Found	Peak Found	High	Peak Found	Peak Found	FALSE	0.162694	0.00710708	1	1	1	1	1332.62		High	0.002293	0.0634	2.04	50.64
FALSE	High	[R].DIAHPINSGTR.[A]	1xPhospho [S8]	WP_003722725.1	LMRG_02618	lmo0196	WP_003722725.1 [59-69]	WP_003722725.1 1xPhospho [S66]	WP_003722725.1 1xPhospho [S66]	septation regulator SpoVG [Listeria monocytogenes]	0.382	0.737772	6.54	9947.6	26263.8	69.03	2.54	8284.05	4619.34	12635.2	27196.9	9502.86	16390.5	High	Peak Found	Peak Found	High	Peak Found	Peak Found	FALSE	0.107501	0.00446384	1	1	2	0	1260.57		High	0.00145	0.03736	1.86	52.36
FALSE	High	[K].TSTASEIADAIR.[A]	1xPhospho [S5]	WP_003722886.1	LMRG_02122	lmo1022	WP_003722886.1 [105-116]	WP_003722886.1 1xPhospho [S109]	WP_003722886.1 1xPhospho [S109]	MULTISPECIES: response regulator transcription factor [Listeria]	0.397	0.453575	62.97	4788.22	12063.6		55.28	3987.48			7982.91		11541.2	Peak Found	Not Found	Not Found	High	Not Found	Peak Found	FALSE	0.0142787	0.000789066	1	1	1	0	1314.59		High	0.0002495	0.003246	2.59	78.32
FALSE	High	[K].MDVDENPETPGSFGVMSIPTLLIKK.[D]	1xPhospho [S]; 2xOxidation [M1; M16]	WP_003723853.1	LMRG_00679	lmo1233	WP_003723853.1 [54-78]	WP_003723853.1 1xPhospho [S65; S70]	WP_003723853.1 1xPhospho [S]	MULTISPECIES: thioredoxin [Bacteria]	0.41	0.821411	32.71	15391.8	37538.5	26.45	36.43	15488.8		5431.37	48856.5		18259.4	High	Not Found	Peak Found	High	Not Found	High	FALSE	0.00110263	0.000406781	1	1	5	1	2830.33		High	0.0001382	0.0001585	3.55	90.01
FALSE	High	[K].SGALKPGDTIIEPTSGNTGIGLAMVAAAK.[G]	1xPhospho [T18]	WP_003723745.1	LMRG_02645	lmo0223	WP_003723745.1 [58-86]	WP_003723745.1 1xPhospho [T75]	WP_003723745.1 1xPhospho [T75]	cysteine synthase A [Listeria monocytogenes]	0.437	0.528176	0	4123.54	9426.96			3433.95			9426.96			High	Not Found	Not Found	Peak Found	Not Found	Not Found	FALSE	0.000625047	0.000229831	1	1	1	0	2820.42		High	9.06e-05	8.133e-05	2.75	87.3
FALSE	High	[K].NIVLVCAAGMSTSLLVTK.[M]	1xCarbamidomethyl [C6]; 1xDeamidated [N1]; 1xPhospho [T12]; 1xOxidation [M10]	WP_022741865.1	LMRG_02718	lmo2372	WP_022741865.1 [3-20]	WP_022741865.1 1xPhospho [T14]	WP_022741865.1 1xPhospho [T14]	PTS sugar transporter subunit IIB [Listeria monocytogenes]	0.438	0.562809	149.32	5972.17	13623.3	100.36		2049.7		6179.09	13623.3			Peak Found	Not Found	High	Peak Found	Not Found	Not Found	FALSE	3.46687e-06	0.000229831	1	1	1	0	1973.97		High	9.06e-05	1.809e-07	4.99	87.41
FALSE	High	[K].EAETPISGNQLASK.[T]	1xPhospho [K14]	WP_003723185.1	LMRG_01170	lmo2021	WP_003723185.1 [19-32]	WP_003723185.1 1xPhospho [K32]	WP_003723185.1 1xPhospho [K32]	transcription repressor NadR [Listeria monocytogenes]	0.451	0.638495	31.1	3586.22	7945.14		29.03	2986.49			6451.6		6194.3	High	Not Found	Not Found	Peak Found	Not Found	Peak Found	FALSE	0.168465	0.00726375	1	1	1	0	1524.69		High	0.002341	0.06628	1.64	60.34
FALSE	High	[R].FFNTSGIK.[Y]	1xPhospho [T/S/K]	WP_003723328.1	LMRG_01822	lmo2426	WP_003723328.1 [56-63]	WP_003723328.1 1xPhospho [T59; S60; K63]	WP_003723328.1 1xPhospho [T/S/K]	arsenate reductase family protein [Listeria monocytogenes]	0.47	0.924659	11.69	22229.2	47310.8		20.29	18511.8			51041.1	12306	29951.4	High	Not Found	Not Found	High	High	High	FALSE	0.00719654	0.000406781	1	1	5	0	993.444		High	0.0001382	0.001438	2.36	63.87
FALSE	High	[K].IVAVGSGR.[V]	1xPhospho [R8]	WP_003726504.1	LMRG_01219	lmo2069	WP_003726504.1 [39-46]	WP_003726504.1 1xPhospho [R46]	WP_003726504.1 1xPhospho [R46]	MULTISPECIES: co-chaperone GroES [Bacteria]	0.472	0.846315	82.78	12167	25754.6	82.77	20.92	3305.01	5684.27	11877.2	29893.1	8028.53		Peak Found	Peak Found	Peak Found	High	Peak Found	Not Found	FALSE	0.102315	0.00394058	1	1	1	0	838.418		High	0.001295	0.03514	2.07	48.79
FALSE	High	[K].LVQEMLDLSRAEQISQTK.[E]	1xPhospho [K18]; 1xOxidation [M5]	WP_003727467.1	LMRG_00830	lmo1378	WP_003727467.1 [310-327]	WP_003727467.1 1xPhospho [K327]	WP_003727467.1 1xPhospho [K327]	HAMP domain-containing protein [Listeria monocytogenes]	0.475	0.849429	58.86	8750.95	28591.9	73.2	47.29	4108.56	7251.62		10812	10345.2	19867.6	Peak Found	Peak Found	Not Found	High	Peak Found	Peak Found	FALSE	0.00654899	0.000406781	1	1	1	1	2185.06		High	0.0001382	0.001292	2.89	72.2
FALSE	High	[K].INLLNKEQQSIINDLIR.[F]	1xDeamidated [N2]; 2xPhospho [K6; R17]	WP_014601209.1	LMRG_01962	lmo2734	WP_014601209.1 [508-524]	WP_014601209.1 2xPhospho [K513; R524]	WP_014601209.1 2xPhospho [K513; R524]	alpha-mannosidase [Listeria monocytogenes]	0.475	0.849429	58.86	8750.95	28591.9	73.2	47.29	4108.56	7251.62		10812	10345.2	19867.6	Peak Found	Peak Found	Not Found	High	Peak Found	Peak Found	FALSE	0.102315	0.00394058	1	1	1	1	2185.07		High	0.001295	0.03529	2.49	72.2
FALSE	High	[K].NLMALPTVSR.[M]	1xPhospho [S9]; 1xOxidation [M3]	WP_003723744.1	LMRG_02644	lmo0222	WP_003723744.1 [196-205]	WP_003723744.1 1xPhospho [S204]	WP_003723744.1 1xPhospho [S204]	Hsp33 family molecular chaperone HslO [Listeria monocytogenes]	0.478	0.822006	3.83	10706.6	22381.7	3.65		9149.48	4874.45		22381.7			High	Peak Found	Not Found	Peak Found	Not Found	Not Found	FALSE	0.0645219	0.00258837	1	1	1	0	1197.57		High	0.0008392	0.01997	2.58	66.94
FALSE	High	[R].SNAILTAHGGMTSHAAVVAR.[G]	1xPhospho [T/S/H/R]; 1xOxidation [M11]	WP_014600953.1	LMRG_01014	lmo1867	WP_014600953.1 [441-460]	WP_014600953.1 1xPhospho [T446; H448; T452; S453; R460]	WP_014600953.1 1xPhospho [T/S/H/R]	pyruvate, phosphate dikinase [Listeria monocytogenes]	0.478	0.150936	123.73	51093.8	106813	113.91	158.51	33628.8	23870.3	131690	106813	13831.2	1.52605e+06	High	High	High	High	High	High	FALSE	1.30884e-06	0.000229831	1	1	37	0	2059.97		High	9.06e-05	5.732e-08	3.75	55.77
FALSE	High	[K].MDVDENPETPGSFGVMSIPTLLIK.[K]	1xPhospho [S/T]; 1xOxidation [M]	WP_003723853.1	LMRG_00679	lmo1233	WP_003723853.1 [54-77]	WP_003723853.1 1xPhospho [S70; T73]	WP_003723853.1 1xPhospho [S/T]	MULTISPECIES: thioredoxin [Bacteria]	0.481	0.910251	0	19766.8	41135.8			16461.2			41135.8			High	Not Found	Not Found	High	Not Found	Not Found	FALSE	0.000225164	0.000229831	1	1	5	0	2686.24		High	9.06e-05	2.442e-05	3.73	101.68
FALSE	High	[K].SAEELVTNLDSVPEDIR.[G]	1xPhospho [D/S]	WP_003732335.1	LMRG_00891	lmo1439	WP_003732335.1 [53-69]	WP_003732335.1 1xPhospho [D62; S63]	WP_003732335.1 1xPhospho [D/S]	superoxide dismutase [Listeria monocytogenes]	0.483	0.835167	59.8	11088.8	23652.8	51.81	51.55	9234.43	3146.47	8265.66	34659.4		10218.9	High	Peak Found	High	High	Not Found	Peak Found	FALSE	2.08737e-06	0.000229831	1	1	5	0	1966.9		High	9.06e-05	9.911e-08	4.16	86.24
FALSE	High	[K].SIMGVMSLGIGK.[G]	1xPhospho [S]; 1xOxidation [M]	WP_003719221.1	LMRG_02102	lmo1002	WP_003719221.1 [46-57]	WP_003719221.1 1xPhospho [S46; S52]	WP_003719221.1 1xPhospho [S]	MULTISPECIES: phosphocarrier protein HPr [Bacteria]	0.485	0.115957	121.11	3.14701e+06	2.51648e+06	64.51	115.52	2.71253e+06	278692	1.34191e+06	1.29568e+07	910521	778040	High	High	High	High	High	High	FALSE	3.63498e-06	0.000229831	1	1	157	0	1288.6		High	9.06e-05	1.905e-07	4.07	81.84
FALSE	High	[K].IVSLLSNNDNIEK.[M]	1xPhospho [S]	WP_010990034.1	LMRG_02196	lmo2651	WP_010990034.1 [116-128]	WP_010990034.1 1xPhospho [S118; S121]	WP_010990034.1 1xPhospho [S]	PTS sugar transporter subunit IIA [Listeria monocytogenes]	0.5	0.887666	89.28	16073.5	32172.7	59.73	97.13	21005		4367.66	74666.3	5015.88		High	Not Found	Peak Found	High	Peak Found	Not Found	FALSE	7.96693e-06	0.000229831	1	1	4	0	1538.75		High	9.06e-05	4.811e-07	4.64	74.95
FALSE	High	[R].VISVEEGK.[K]	1xPhospho [S3]	WP_003723457.1	LMRG_01724	lmo2524	WP_003723457.1 [23-30]	WP_003723457.1 1xPhospho [S25]	WP_003723457.1 1xPhospho [S25]	3-hydroxyacyl-ACP dehydratase FabZ [Listeria monocytogenes]	0.502	0.597104	89.95	9443.01	14850.3	77.83	63.26	1397.13	4411.65	6565.75	9176.67		15214	Peak Found	Peak Found	Peak Found	Peak Found	Not Found	High	FALSE	0.023392	0.00158495	1	1	1	0	940.439		High	0.0004846	0.005857	2.14	52.33
FALSE	High	[-].MDISQIK.[A]	1xPhospho [S4]	WP_014600714.1	LMRG_00521	lmo1059	WP_014600714.1 [1-7]	WP_014600714.1 1xPhospho [S4]	WP_014600714.1 1xPhospho [S4]	DsbA family protein [Listeria monocytogenes]	0.503	0.683301	0	4995.6	9933.47			4160.18			9933.47			Peak Found	Not Found	Not Found	High	Not Found	Not Found	FALSE	0.19107	0.00877759	1	1	1	0	914.405		High	0.00274	0.0776	2.11	63.58
FALSE	High	[-].MEQASFVVIDETGIHARPATLLVQAASK.[Y]	1xDeamidated [Q]; 1xPhospho [E/D/T]; 1xOxidation [M1]	WP_003719221.1	LMRG_02102	lmo1002	WP_003719221.1 [1-28]	WP_003719221.1 1xPhospho [D10; E11; T12]	WP_003719221.1 1xPhospho [E/D/T]	MULTISPECIES: phosphocarrier protein HPr [Bacteria]	0.509	0.634753	0	7520.95	14784.9			6263.21			14784.9			High	Not Found	Not Found	High	Not Found	Not Found	FALSE	0.000231338	0.000229831	1	1	5	0	3079.52		High	9.06e-05	2.522e-05	4.43	87.98
FALSE	High	[K].VESYIEYGSPK.[T]	1xPhospho [S/E]	WP_003723309.1	LMRG_01387	lmo1580	WP_003723309.1 [84-94]	WP_003723309.1 1xPhospho [E89; S92]	WP_003723309.1 1xPhospho [S/E]	universal stress protein [Listeria monocytogenes]	0.515	0.619982	80.68	8504.1	16514.6	81.14	16.1	4586.2	3973	10737.4	13359.3	6696.87	10455	Peak Found	Peak Found	High	High	Peak Found	Peak Found	FALSE	0.00117968	0.000406781	1	1	2	0	1351.58		High	0.0001382	0.0001707	2.64	64.43
FALSE	High	[K].INVNTECQIVWTAAVR.[E]	1xCarbamidomethyl [C7]; 1xPhospho [T5]	WP_003724024.1	LMRG_01691	lmo2556	WP_003724024.1 [229-244]	WP_003724024.1 1xPhospho [T233]	WP_003724024.1 1xPhospho [T233]	MULTISPECIES: class II fructose-1,6-bisphosphate aldolase [Listeria]	0.516	0.895141	0	16683.6	32308			13893.6			32308			High	Not Found	Not Found	High	Not Found	Not Found	FALSE	5.95613e-06	0.000229831	1	1	3	0	1953.93		High	9.06e-05	3.408e-07	4.97	88.36
FALSE	High	[K].ILDANTDLSVQVHPNDEYAK.[V]	1xPhospho [S/D]	WP_014601019.1	LMRG_01264	lmo2110	WP_014601019.1 [85-104]	WP_014601019.1 1xPhospho [D91; S93]	WP_014601019.1 1xPhospho [S/D]	mannose-6-phosphate isomerase, class I [Listeria monocytogenes]	0.525	0.866434	0.22	32767.5	62406.1	0.21		27327.4		13952.1	62406.1			High	Not Found	Peak Found	High	Not Found	Not Found	FALSE	2.67399e-05	0.000229831	1	1	7	0	2322.06		High	9.06e-05	1.985e-06	4.72	73.07
FALSE	High	[-].MEQASFVVIDETGIHARPATLLVQAASK.[Y]	1xPhospho [T/E]; 1xOxidation [M1]	WP_003719221.1	LMRG_02102	lmo1002	WP_003719221.1 [1-28]	WP_003719221.1 1xPhospho [E11; T12]	WP_003719221.1 1xPhospho [T/E]	MULTISPECIES: phosphocarrier protein HPr [Bacteria]	0.541	0.869789	0	11256.6	20800			9374.15			20800			High	Not Found	Not Found	High	Not Found	Not Found	FALSE	0.0027808	0.000406781	1	1	3	0	3078.53		High	0.0001382	0.0004699	3.51	87.95
FALSE	High	[K].LYETTVINTGGR.[S]	1xPhospho [T9]	WP_003722322.1	LMRG_01633	lmo2199	WP_003722322.1 [4-15]	WP_003722322.1 1xPhospho [T12]	WP_003722322.1 1xPhospho [T12]	organic hydroperoxide resistance protein [Listeria monocytogenes]	0.566	0.946716	94.48	20136.2	35574.7	6.1	78.34	16060.7		8964.82	66398.4	6896.37		High	Not Found	Peak Found	High	Peak Found	High	FALSE	0.000273951	0.000229831	1	1	4	0	1403.66		High	9.06e-05	3.074e-05	4.18	64
FALSE	High	[K].EISELTGAPLVLHGGSGIPEHQIK.[K]	1xPhospho [S/H/K]	WP_003724024.1	LMRG_01691	lmo2556	WP_003724024.1 [196-219]	WP_003724024.1 1xPhospho [H208; S211; K219]	WP_003724024.1 1xPhospho [S/H/K]	MULTISPECIES: class II fructose-1,6-bisphosphate aldolase [Listeria]	0.566	0.96961	105.62	39708.1	38622.6	70.9	70.85	40874.8	2951.38	16931.9	86790.2	7306.45	24451.1	High	Peak Found	High	High	High	Peak Found	FALSE	1.48447e-05	0.000229831	1	1	7	0	2562.3		High	9.06e-05	9.993e-07	3.57	78.95
FALSE	High	[K].MDVDENPETPGSFGVMSIPTLLIK.[K]	1xPhospho [S]; 2xOxidation [M1; M16]	WP_003723853.1	LMRG_00679	lmo1233	WP_003723853.1 [54-77]	WP_003723853.1 1xPhospho [S65; S70]	WP_003723853.1 1xPhospho [S]	MULTISPECIES: thioredoxin [Bacteria]	0.586	0.263568	61.52	66002.3	159299	65.46	48.05	54964.7	21779.2	66824.4	159299	28772	145230	High	High	High	High	Peak Found	High	FALSE	8.74482e-08	0.000229831	1	1	10	0	2702.23		High	9.06e-05	2.375e-09	4.76	99.69
FALSE	High	[K].TEVTSGASK.[T]	1xPhospho [S/K]	WP_003723206.1	LMRG_00046	lmo0355	WP_003723206.1 [41-49]	WP_003723206.1 1xPhospho [S45; S48; K49]	WP_003723206.1 1xPhospho [S/K]	flavocytochrome c [Listeria monocytogenes]	0.594	0.828517	136.17	66962.6	39296.5	93.21	123.88	2594.62	31284	52454.9	10105.9	55287.7		Peak Found	High	High	High	High	High	FALSE	9.7994e-05	0.000229831	1	1	22	0	959.408		High	9.06e-05	9.2e-06	2.09	20.18
FALSE	High	[K].SAAVVVEEGGLTSHAAVVGINLGIPVIVGAK.[D]	1xPhospho [E/H/S/T]	WP_003732565.1	LMRG_01397	lmo1570	WP_003732565.1 [526-556]	WP_003732565.1 1xPhospho [S526; E532; E533; T537; S538; H539]	WP_003732565.1 1xPhospho [E/H/S/T]	pyruvate kinase [Listeria monocytogenes]	0.599	0.910658	115.87	15747.6	26289.3	115.81	15.08	4382.34	7357.09	30737.6	25704.1	12090.3	16643.2	High	Peak Found	High	High	Peak Found	Peak Found	FALSE	8.20686e-07	0.000229831	1	1	11	0	3007.62		High	9.06e-05	3.313e-08	4.46	98.13
FALSE	High	[R].SNAILTAHGGMTSHAAVVAR.[G]	1xPhospho [H/T/R]	WP_014600953.1	LMRG_01014	lmo1867	WP_014600953.1 [441-460]	WP_014600953.1 1xPhospho [T446; H448; T452; R460]	WP_014600953.1 1xPhospho [H/T/R]	pyruvate, phosphate dikinase [Listeria monocytogenes]	0.602	0.861468	18.26	6091.78	10123.2		17.29	5073.04			11446.4		5667.84	High	Not Found	Not Found	High	Not Found	Peak Found	FALSE	9.03542e-05	0.000229831	1	1	16	0	2043.98		High	9.06e-05	8.34e-06	3.38	62.28
FALSE	High	[K].ITDDLSGGLLQDITK.[G]	1xPhospho [S6]	WP_003721724.1	LMRG_02347	lmo0098	WP_003721724.1 [169-183]	WP_003721724.1 1xPhospho [S174]	WP_003721724.1 1xPhospho [S174]	MULTISPECIES: PTS mannose/fructose/sorbose transporter family subunit IID [Listeria]	0.627	0.934511	58.53	12616.5	25459.1	60.07	18.91	10506.6	5343.24	13278.9	26264.2	6604.52	16117.6	High	Peak Found	Peak Found	High	Peak Found	Peak Found	FALSE	0.000363931	0.000229831	1	1	3	0	1668.81		High	9.06e-05	4.28e-05	3.75	92.96
FALSE	High	[R].SALQNASSVAALLLTTEAVVADKPDENGPAAVPDMGMGGMGGMM.[-]	2xDeamidated [N27; N/Q]; 1xPhospho [D/T]	WP_003726503.1	LMRG_01218	lmo2068	WP_003726503.1 [499-542]	WP_003726503.1 1xPhospho [T513; D532]	WP_003726503.1 1xPhospho [D/T]	chaperonin GroEL [Listeria monocytogenes]	0.634	0.960038	179.24	22899.5	36127.7	4.9	110.49		11076	9431.6		37302.7	8014.8	Not Found	Peak Found	High	High	High	Peak Found	FALSE	7.99965e-05	0.000229831	1	1	7	0	4356.95		High	9.06e-05	7.212e-06	2.38	105.74
FALSE	High	[K].ISVMPLIGTIDTERAK.[L]	1xPhospho [T/K/E]	WP_003721456.1	LMRG_02313	lmo0889	WP_003721456.1 [164-179]	WP_003721456.1 1xPhospho [T172; T175; E176; K179]	WP_003721456.1 1xPhospho [T/K/E]	MULTISPECIES: STAS domain-containing protein [Listeria]	0.641	0.360518	241.93	545663	850911	129.37	44.77	2.15417e+06		49081.7	1.18101e+06	221825		High	Not Found	High	High	High	Not Found	FALSE	0.000116048	0.000229831	1	1	19	1	1823.93		High	9.06e-05	1.121e-05	3.21	83.24
FALSE	High	[K].NNPPINEQMLQMMMAQMGQKPSQK.[K]	1xPhospho [E7]	WP_003723442.1	LMRG_00756	lmo1306	WP_003723442.1 [33-56]	WP_003723442.1 1xPhospho [E39]	WP_003723442.1 1xPhospho [E39]	MULTISPECIES: YneF family protein [Bacteria]	0.643	0.910251	1.54	12046.2	18746.3	1.47			5686.69	5083.45			11867.9	Not Found	Peak Found	Peak Found	Not Found	Not Found	High	FALSE	0.0601165	0.00222829	1	1	1	0	2854.26		High	0.0007316	0.01832	2.31	55.93
FALSE	High	[K].STVTATVSLYSDPEDNGFK.[I]	1xPhospho [S11]	WP_003722322.1	LMRG_01633	lmo2199	WP_003722322.1 [75-93]	WP_003722322.1 1xPhospho [S85]	WP_003722322.1 1xPhospho [S85]	organic hydroperoxide resistance protein [Listeria monocytogenes]	0.666	0.899045	0	5819.62	8735.62			4846.4			8735.62			High	Not Found	Not Found	High	Not Found	Not Found	FALSE	4.29342e-05	0.000229831	1	1	2	0	2110.92		High	9.06e-05	3.471e-06	3.87	80.31
FALSE	High	[K].TQSLYVEAESEVK.[V]	1xPhospho [T1]	WP_003722652.1	LMRG_02128	lmo1028	WP_003722652.1 [20-32]	WP_003722652.1 1xPhospho [T20]	WP_003722652.1 1xPhospho [T20]	MULTISPECIES: DNA-dependent RNA polymerase auxiliary subunit epsilon family protein [Bacteria]	0.683	0.950741	39.93	13335.9	19512.2	41.55	16.62	11105.7	3481.23	7782.69	17235.9	8626.74	12352.7	Peak Found	Peak Found	High	High	High	Peak Found	FALSE	0.000320053	0.000229831	1	1	3	0	1562.7		High	9.06e-05	3.7e-05	2.75	73.38
FALSE	High	[K].LSGEALAGNDGFGINPSVVNLISAQIK.[E]	1xPhospho [S]	WP_003723449.1	LMRG_00763	lmo1313	WP_003723449.1 [13-39]	WP_003723449.1 1xPhospho [S29; S35]	WP_003723449.1 1xPhospho [S]	MULTISPECIES: UMP kinase [Bacteria]	0.686	0.910251	8.32	8273.48	12059.4	7.92		7287.15		3335.56	12059.4			High	Not Found	Peak Found	High	Not Found	Not Found	FALSE	5.45472e-06	0.000229831	1	1	2	0	2764.39		High	9.06e-05	3.066e-07	3.76	107.55
FALSE	High	[K].IYALEPEESPVLSGGSPSPHK.[I]	1xPhospho [S]	WP_003723745.1	LMRG_02645	lmo0223	WP_003723745.1 [199-219]	WP_003723745.1 1xPhospho [S211; S214; S216]	WP_003723745.1 1xPhospho [S]	cysteine synthase A [Listeria monocytogenes]	0.702	0.973746	66.58	45499	35694.1	42.17	47.19	37890.1	8968.04	20195.3	67443.6	10321.4	22597.1	High	Peak Found	High	High	Peak Found	High	FALSE	3.10306e-05	0.000229831	1	1	6	0	2274.07		High	9.06e-05	2.364e-06	4.06	74.2
FALSE	High	[R].IADLASLVPSDAFGTTGIGHTR.[W]	1xPhospho [T/D]	WP_003732898.1	LMRG_00415	lmo0727	WP_003732898.1 [51-72]	WP_003732898.1 1xPhospho [D61; T71]	WP_003732898.1 1xPhospho [T/D]	glutamine--fructose-6-phosphate transaminase (isomerizing) [Listeria monocytogenes]	0.704	0.918116	0	5704.34	8097.74			4750.39			8097.74			High	Not Found	Not Found	High	Not Found	Not Found	FALSE	1.3595e-05	0.000229831	1	1	3	0	2279.11		High	9.06e-05	8.98e-07	3.77	91.45
FALSE	High	[R].ASESSWLR.[T]	1xPhospho [S5]	WP_014600486.1	LMRG_00033	lmo0342	WP_014600486.1 [304-311]	WP_014600486.1 1xPhospho [S308]	WP_014600486.1 1xPhospho [S308]	transketolase [Listeria monocytogenes]	0.715	0.954024	0	13408.9	18763			11166.5			18763			High	Not Found	Not Found	Peak Found	Not Found	Not Found	FALSE	0.016106	0.000789066	1	1	1	0	1015.42		High	0.0002495	0.003746	1.98	63.84
FALSE	High	[K].AINNMELSLEQR.[S]	1xPhospho [S8]; 1xOxidation [M5]	WP_003722627.1	LMRG_01754	lmo2494	WP_003722627.1 [53-64]	WP_003722627.1 1xPhospho [S60]	WP_003722627.1 1xPhospho [S60]	phosphate signaling complex protein PhoU [Listeria monocytogenes]	0.72	0.917909	12.46	12326.7	16607.2	12.35	13.1	10874.6	4780.94	5256.2	14208.6	6008.86	11716	High	Peak Found	High	High	Peak Found	High	FALSE	0.000650918	0.000229831	1	1	4	0	1513.67		High	9.06e-05	8.536e-05	3.54	64.15
FALSE	High	[K].AAGLDVGLPEGQMGNSEVGHTNIGAGR.[I]	2xDeamidated [Q12; N22]; 1xPhospho [R/E]	WP_003732483.1	LMRG_01792	lmo2456	WP_003732483.1 [47-73]	WP_003732483.1 1xPhospho [E56; R73]	WP_003732483.1 1xPhospho [R/E]	2,3-bisphosphoglycerate-independent phosphoglycerate mutase [Listeria monocytogenes]	0.722	0.918116	0	9056.15	12534.8			7541.67				4535.39		High	Not Found	Not Found	High	Peak Found	Not Found	FALSE	0.00576198	0.000406781	1	1	2	0	2689.19		High	0.0001382	0.00111	3	73.27
FALSE	High	[K].SAAVVVEEGGLTSHAAVVGINLGIPVIVGAK.[D]	1xDeamidated [N21]; 1xPhospho [S/H/T/E]	WP_003732565.1	LMRG_01397	lmo1570	WP_003732565.1 [526-556]	WP_003732565.1 1xPhospho [S526; E532; E533; T537; H539]	WP_003732565.1 1xPhospho [S/H/T/E]	pyruvate kinase [Listeria monocytogenes]	0.724	0.935409	83.58	6519	9009.05	7.88	72.41	5740.31		2628.91	15858.6		3240.04	High	Not Found	High	High	Not Found	Peak Found	FALSE	5.0502e-05	0.000229831	1	1	10	0	3008.61		High	9.06e-05	4.222e-06	4.77	99.77
FALSE	High	[K].AQGASASVMISASHNPVDDNGIK.[F]	1xDeamidated [N/Q]; 1xPhospho [S/H/D]	WP_003722378.1	LMRG_01272	lmo2118	WP_003722378.1 [89-111]	WP_003722378.1 1xPhospho [S93; S99; S101; H102; D106]	WP_003722378.1 1xPhospho [S/H/D]	phosphoglucosamine mutase [Listeria monocytogenes]	0.726	0.519473	0	95641.4	131782			79647.2			131782			High	Not Found	Not Found	High	Not Found	Not Found	FALSE	7.29624e-06	0.000229831	1	1	16	0	2350.04		High	9.06e-05	4.315e-07	2.77	73.14
FALSE	High	[K].APVILGVSEGAAK.[Y]	1xPhospho [E/K/S]	WP_003724024.1	LMRG_01691	lmo2556	WP_003724024.1 [43-55]	WP_003724024.1 1xPhospho [S50; E51; K55]	WP_003724024.1 1xPhospho [E/K/S]	MULTISPECIES: class II fructose-1,6-bisphosphate aldolase [Listeria]	0.73	0.973746	66.13	31309	50266.6	64.84	22.92	25419.9	14627.2	36844.7	65611	15138.8	31822.6	High	High	Peak Found	High	High	High	FALSE	0.00180524	0.000406781	1	1	6	0	1291.67		High	0.0001382	0.0002832	3.31	70.49
FALSE	High	[K].ILVACGAGIATSTVVTDRVER.[L]	1xCarbamidomethyl [C5]; 1xPhospho [T/S]	WP_003722023.1	LMRG_02211	lmo2666	WP_003722023.1 [6-26]	WP_003722023.1 1xPhospho [T16; S17; T18]	WP_003722023.1 1xPhospho [T/S]	MULTISPECIES: PTS sugar transporter subunit IIB [Bacteria]	0.736	0.964037	56.68	21003	28870	56.9	24.96	39902.7	8398.03	8955.84	39436.4	8834.86	18277	High	Peak Found	Peak Found	High	High	Peak Found	FALSE	8.97451e-05	0.000229831	1	1	4	1	2268.14		High	9.06e-05	8.267e-06	2.86	76.07
FALSE	High	[K].LNEAVAGHPELASK.[S]	1xPhospho [S/K/E]	WP_003732335.1	LMRG_00891	lmo1439	WP_003732335.1 [39-52]	WP_003732335.1 1xPhospho [E48; S51; K52]	WP_003732335.1 1xPhospho [S/K/E]	superoxide dismutase [Listeria monocytogenes]	0.765	0.587596	55.3	102307	142463	44.43	45.03	85197.8	34222.2	74110.2	227199	32706.9	90190	High	High	Peak Found	High	High	High	FALSE	1.36873e-05	0.000229831	1	1	8	0	1515.72		High	9.06e-05	9.093e-07	3.79	55.96
FALSE	High	[K].GADITIYTEGSDEK.[E]	1xPhospho [S11]	WP_003719221.1	LMRG_02102	lmo1002	WP_003719221.1 [58-71]	WP_003719221.1 1xPhospho [S68]	WP_003719221.1 1xPhospho [S68]	MULTISPECIES: phosphocarrier protein HPr [Bacteria]	0.766	0.946926	80.16	43849.3	57239.9	63.13	30.38	36516.3	12355.3	39465.4	57239.9	20080.3	58436	High	Peak Found	Peak Found	High	Peak Found	Peak Found	FALSE	4.07798e-06	0.000229831	1	1	2	0	1578.66		High	9.06e-05	2.187e-07	3.73	66.94
FALSE	High	[K].YISREDVSSEEVAHEK.[E]	1xPhospho [S/E]	WP_003733232.1	LMRG_01310	lmo1657	WP_003733232.1 [192-207]	WP_003733232.1 1xPhospho [S199; S200]	WP_003733232.1 1xPhospho [S]	elongation factor Ts [Listeria monocytogenes]	0.767	0.971257	76.41	30362.9	19183.1	41.12	54.13	25285.3	6458.17	14429.5	19183.1	6571.45	27929.5	High	Peak Found	High	Peak Found	Peak Found	High	FALSE	0.129868	0.00617265	1	1	3	1	1957.85		High	0.002014	0.0474	2.02	54.52
FALSE	High	[K].ENNFISLAK.[Q]	1xPhospho [S/K]	WP_003721969.1	LMRG_00915	lmo1463	WP_003721969.1 [3-11]	WP_003721969.1 1xPhospho [S8; K11]	WP_003721969.1 1xPhospho [S/K]	cytidine deaminase [Listeria monocytogenes]	0.799	0.971257	30.15	20810.5	26036.6		28.18	17330.4			31864.7		13468.4	Peak Found	Not Found	Not Found	High	Not Found	Peak Found	FALSE	0.0150641	0.000789066	1	1	2	0	1115.51		High	0.0002495	0.003458	2.64	72.22
FALSE	High	[K].NIVLVCAAGMSTSLLVTK.[M]	1xCarbamidomethyl [C6]; 1xPhospho [S/T]; 1xOxidation [M10]	WP_022741865.1	LMRG_02718	lmo2372	WP_022741865.1 [3-20]	WP_022741865.1 1xPhospho [S13; T14; S15]	WP_022741865.1 1xPhospho [S/T]	PTS sugar transporter subunit IIB [Listeria monocytogenes]	0.815	0.960231	75.72	7989.82	12691	64.97	38.22	6413.02	3732.74	9368.26	16744.5		6089.45	High	High	Peak Found	High	Not Found	High	FALSE	2.6699e-07	0.000229831	1	1	6	0	1972.98		High	9.06e-05	8.833e-09	4.66	86.98
FALSE	High	[R].NLDTVISEETK.[M]	1xPhospho [E/S]	WP_003723230.1	LMRG_01422	lmo1548	WP_003723230.1 [294-304]	WP_003723230.1 1xPhospho [S300; E302]	WP_003723230.1 1xPhospho [E/S]	MULTISPECIES: rod shape-determining protein [Listeria]	0.831	0.950741	16.64	11925.9	15737.9	60.5	52.47	9789.1	5571.6	13179.7	34355	5694.35	8957.67	High	Peak Found	Peak Found	High	Peak Found	High	FALSE	0.000272105	0.000229831	1	1	3	0	1328.6		High	9.06e-05	3.05e-05	4.03	69.96
FALSE	High	[K].KGYADAQAYDQIDGAPEERER.[G]	1xPhospho [Y3]	WP_003723640.1	LMRG_02198	lmo2653	WP_003723640.1 [39-59]	WP_003723640.1 1xPhospho [Y41]	WP_003723640.1 1xPhospho [Y41]	MULTISPECIES: elongation factor Tu [Listeria]	0.836	0.971257	0	8591.73	10275.9			7154.92			10275.9			Peak Found	Not Found	Not Found	High	Not Found	Not Found	FALSE	0.197638	0.00944163	1	1	1	2	2462.06		High	0.00294	0.08139	2.79	60.89
FALSE	High	[K].GMTFGSLFDETQTK.[V]	1xPhospho [T3]; 1xOxidation [M2]	WP_003732485.1	LMRG_01789	lmo2459	WP_003732485.1 [285-298]	WP_003732485.1 1xPhospho [T287]	WP_003732485.1 1xPhospho [T287]	MULTISPECIES: type I glyceraldehyde-3-phosphate dehydrogenase [Listeria]	0.851	0.973746	98.48	14439	16966	57.36	70.56	5437.53	6745.7	10033.9	4746.18	6138.71	17875.4	Peak Found	High	High	High	Peak Found	High	FALSE	8.05395e-05	0.000229831	1	1	4	0	1657.68		High	9.06e-05	7.293e-06	3.54	83.85
FALSE	High	[K].ITVPVAIHLDHGSSFDSCK.[A]	1xCarbamidomethyl [C18]; 1xPhospho [S/H]	WP_003724024.1	LMRG_01691	lmo2556	WP_003724024.1 [76-94]	WP_003724024.1 1xPhospho [H86; S88; S89]	WP_003724024.1 1xPhospho [S/H]	MULTISPECIES: class II fructose-1,6-bisphosphate aldolase [Listeria]	0.852	0.989086	123.44	27562.1	32345.9	26.04	100.15	27651.2		9755.74	78257.3	4837.38		High	Not Found	High	High	Peak Found	Not Found	FALSE	0.0049012	0.000406781	1	1	4	0	2162.99		High	0.0001382	0.0009173	2.52	76.33
FALSE	High	[R].LISVVPSIDTSVCSTQTR.[K]	1xCarbamidomethyl [C13]; 1xPhospho [D/T/S]	WP_003723312.1	LMRG_01384	lmo1583	WP_003723312.1 [48-65]	WP_003723312.1 1xPhospho [S54; D56; T57]	WP_003723312.1 1xPhospho [D/T/S]	thiol peroxidase [Listeria monocytogenes]	0.858	0.9737	60.14	8756.16	10205.4	73.55	13.36	5187.68	4090.76	10161.5	9974.71	4563.35	6460.82	High	High	High	Peak Found	Peak Found	High	FALSE	0.00333662	0.000406781	1	1	4	0	2042.98		High	0.0001382	0.0005843	2.13	83.38
FALSE	High	[R].NAIFTNSMPGIQGLLPDGDLQNMVVNIK.[L]	1xPhospho [S7]; 2xOxidation [M8; M23]	WP_003721298.1	LMRG_00193	lmo0512	WP_003721298.1 [30-57]	WP_003721298.1 1xPhospho [S36]	WP_003721298.1 1xPhospho [S36]	Lin0512 family protein [Listeria monocytogenes]	0.87	0.973746	0	6700.44	7704.94			5579.92			7704.94			High	Not Found	Not Found	Peak Found	Not Found	Not Found	FALSE	0.0409776	0.00222829	1	1	1	0	3111.49		High	0.0007316	0.01148	3.2	101.69
FALSE	High	[K].DTASLLSQLGISDR.[A]	1xPhospho [S7]	WP_003722398.1	LMRG_02717	lmo2372	WP_003722398.1 [124-137]	WP_003722398.1 1xPhospho [S130]	WP_003722398.1 1xPhospho [S130]	MULTISPECIES: ABC transporter ATP-binding protein [Listeria]	0.885	0.973746	17.15	6356.87	7184.33	16.25		4716.89		3042.15	7184.33			Peak Found	Not Found	Peak Found	High	Not Found	Not Found	FALSE	8.67606e-05	0.000229831	1	1	1	0	1555.74		High	9.06e-05	7.924e-06	4.06	98.53
FALSE	High	[K].AAIESEFGTFDEFK.[E]	1xPhospho [S/E]	WP_003732335.1	LMRG_00891	lmo1439	WP_003732335.1 [103-116]	WP_003732335.1 1xPhospho [S107; E108]	WP_003732335.1 1xPhospho [S/E]	superoxide dismutase [Listeria monocytogenes]	0.889	0.990031	86.87	35026.5	37235.1	41.82	92.53	29168.9	6861.12	15124.1	115486	5976.17	23572.7	High	High	High	High	Peak Found	High	FALSE	4.38143e-05	0.000229831	1	1	5	0	1670.7		High	9.06e-05	3.558e-06	4.87	91.64
FALSE	High	[K].LAQIADVDIQSYGMEMLK.[A]	1xPhospho [S11]; 2xOxidation [M14; M16]	WP_014600832.1	LMRG_00900	lmo1448	WP_014600832.1 [169-186]	WP_014600832.1 1xPhospho [S179]	WP_014600832.1 1xPhospho [S179]	manganese-dependent inorganic pyrophosphatase [Listeria monocytogenes]	0.895	0.969381	48.96	12169	14796.4	51.18	36.31	10134	3984.11	9727.87	11378.7		12180.9	Peak Found	Peak Found	High	Peak Found	Not Found	High	FALSE	8.35325e-06	0.000229831	1	1	2	0	2136.96		High	9.06e-05	5.077e-07	4.79	83.73
FALSE	High	[K].DASALLELIGGK.[E]	1xPhospho [D/S]	WP_003723556.1	LMRG_00704	lmo1255	WP_003723556.1 [7-18]	WP_003723556.1 1xPhospho [D7; S9]	WP_003723556.1 1xPhospho [D/S]	PTS system trehalose-specific EIIBC component [Listeria monocytogenes]	0.9	0.976091	0	8122.04	9025.35			6763.78			9025.35			High	Not Found	Not Found	High	Not Found	Not Found	FALSE	4.0126e-05	0.000229831	1	1	2	0	1266.63		High	9.06e-05	3.213e-06	3.82	101.79
FALSE	High	[K].DDTTIVEGAGDSTQISAR.[V]	1xPhospho [S/T]	WP_003726503.1	LMRG_01218	lmo2068	WP_003726503.1 [326-343]	WP_003726503.1 1xPhospho [S337; T338; S341]	WP_003726503.1 1xPhospho [S/T]	chaperonin GroEL [Listeria monocytogenes]	0.943	0.989226	56.24	33577	39588.3	78.05	21.13	25235.2	15686.7	47097.2	32128.4	17767.2	25062.5	High	High	High	High	High	High	FALSE	2.68802e-07	0.000229831	1	1	10	0	1915.83		High	9.06e-05	8.92e-09	5.23	68.81
FALSE	High	[K].SIILNQVEEELTHDTAIMVK.[E]	1xPhospho [S1]; 1xOxidation [M18]	WP_003721904.1	LMRG_00851	lmo1339	WP_003721904.1 [157-176]	WP_003721904.1 1xPhospho [S157]	WP_003721904.1 1xPhospho [S157]	MULTISPECIES: ribonuclease Y [Bacteria]	0.95	0.989086	23.26	9585.83	10091.9	21.92		6828.18		4778.64	10091.9			High	Not Found	Peak Found	High	Not Found	Not Found	FALSE	0.0683513	0.00272429	1	1	4	0	2379.15		High	0.0008793	0.02143	2.17	95.15
FALSE	High	[K].AQGASASVMISASHNPVDDNGIK.[F]	1xPhospho [S/H]	WP_003722378.1	LMRG_01272	lmo2118	WP_003722378.1 [89-111]	WP_003722378.1 1xPhospho [S99; S101; H102]	WP_003722378.1 1xPhospho [S/H]	phosphoglucosamine mutase [Listeria monocytogenes]	0.955	0.946926	79.69	58177.7	60921	117.76	109.38	160351		7495.34	170434	7879.06		High	Not Found	High	High	Peak Found	Not Found	FALSE	2.53978e-06	0.000229831	1	1	17	0	2349.05		High	9.06e-05	1.252e-07	3.17	70.63
FALSE	High	[K].SGTTTEPAIAFR.[V]	1xPhospho [T/S]	WP_003722393.1	LMRG_02712	lmo2367	WP_003722393.1 [145-156]	WP_003722393.1 1xPhospho [S145; T148]	WP_003722393.1 1xPhospho [T/S]	glucose-6-phosphate isomerase [Listeria monocytogenes]	0.959	0.849061	67.83	234155	346426	77.52	72.24	189823	109394	337956	195466	125345	523191	High	High	High	High	High	High	FALSE	0.000109194	0.000229831	1	1	12	0	1330.6		High	9.06e-05	1.044e-05	3.87	68.09
FALSE	High	[K].EIVPALMSK.[F]	1xPhospho [S/K]; 1xOxidation [M7]	WP_003720938.1	LMRG_02164	lmo2620	WP_003720938.1 [11-19]	WP_003720938.1 1xPhospho [S18; K19]	WP_003720938.1 1xPhospho [S/K]	MULTISPECIES: 50S ribosomal protein L5 [Bacteria]	0.967	0.880236	42.88	77698.1	81256.2	51.32	29.31	55925.4	36299.5	69616.2	69459.3	29400.4	75985.3	High	High	High	High	High	High	FALSE	0.01063	0.000595802	1	1	10	0	1083.52		High	0.0001929	0.002282	2.35	65.9
FALSE	High	[K].AAGLDVGLPEGQMGNSEVGHTNIGAGR.[I]	1xDeamidated [N/Q]; 1xPhospho [E/R/S]; 1xOxidation [M13]	WP_003732483.1	LMRG_01792	lmo2456	WP_003732483.1 [47-73]	WP_003732483.1 1xPhospho [E56; S62; E63; R73]	WP_003732483.1 1xPhospho [E/R/S]	2,3-bisphosphoglycerate-independent phosphoglycerate mutase [Listeria monocytogenes]	0.972	0.973746	69.74	50505.9	51940.5	60.68	67.29	42059.7	6241.41	26518.1	76372.8	18793.3	8450.16	High	High	High	High	High	High	FALSE	5.70411e-05	0.000229831	1	1	9	0	2704.2		High	9.06e-05	4.843e-06	3.29	74.53
FALSE	High	[K].TADSEMLLENSLYGLPQGSAFTTK.[G]	1xPhospho [S/T/E]; 1xOxidation [M6]	WP_003722749.1	LMRG_02026	lmo0927	WP_003722749.1 [307-330]	WP_003722749.1 1xPhospho [T307; S310; E311]	WP_003722749.1 1xPhospho [S/T/E]	lipoteichoic acid synthase LtaS [Listeria monocytogenes]	0.973	0.982975	37.68	17911.5	18415.4		58.76			7637.6	23095.7	6663.12	3402.86	Not Found	Not Found	Peak Found	High	High	Peak Found	FALSE	2.82268e-05	0.000229831	1	1	4	0	2669.21		High	9.06e-05	2.126e-06	4.52	96.37
FALSE	High	[R].YLNEGFSGGEK.[K]	1xPhospho [S7]	WP_003722442.1	LMRG_01833	lmo2415	WP_003722442.1 [141-151]	WP_003722442.1 1xPhospho [S147]	WP_003722442.1 1xPhospho [S147]	MULTISPECIES: Fe-S cluster assembly ATPase SufC [Listeria]	0.978	0.999983	10.01	8906.63	9103.33	71.29		6948.23	4161.06	11391.3	9103.33			High	Peak Found	High	High	Not Found	Not Found	FALSE	0.000786526	0.000229831	1	1	3	0	1280.52		High	9.06e-05	0.0001064	2.58	60.6
FALSE	High	[R].GVGTSGMLSVVK.[D]	1xPhospho [S5]; 1xOxidation [M7]	WP_003723744.1	LMRG_02644	lmo0222	WP_003723744.1 [111-122]	WP_003723744.1 1xPhospho [S115]	WP_003723744.1 1xPhospho [S115]	Hsp33 family molecular chaperone HslO [Listeria monocytogenes]	0.983	0.999983	96.22	6042.01	6147.61	76.99		2732.92		4743.36	6147.61			Peak Found	Not Found	Peak Found	High	Not Found	Not Found	FALSE	0.0357055	0.00193071	1	1	1	0	1230.58		High	0.0006441	0.009749	2.09	62.77
FALSE	High	[R].LLIGSVSEYIIR.[H]	1xPhospho [S5]	WP_003723309.1	LMRG_01387	lmo1580	WP_003723309.1 [123-134]	WP_003723309.1 1xPhospho [S127]	WP_003723309.1 1xPhospho [S127]	universal stress protein [Listeria monocytogenes]	0.987	0.999983	45.73	9665.19	9071.45	46.42	44.67	12220.5	2552.03	4121.32	12581.4		4140.78	Peak Found	Peak Found	Peak Found	High	Not Found	Peak Found	FALSE	0.000291143	0.000229831	1	1	1	0	1442.77		High	9.06e-05	3.3e-05	3.04	96.73
FALSE	High	[K].AAGLDVGLPEGQMGNSEVGHTNIGAGR.[I]	1xPhospho [E/S/R/H]; 1xOxidation [M13]	WP_003732483.1	LMRG_01792	lmo2456	WP_003732483.1 [47-73]	WP_003732483.1 1xPhospho [E56; S62; E63; H66; R73]	WP_003732483.1 1xPhospho [E/S/R/H]	2,3-bisphosphoglycerate-independent phosphoglycerate mutase [Listeria monocytogenes]	0.998	0.877725	81.59	772780	1.20064e+06	76.39	45.91	643547	207888	852316	1.2008e+06	434419	282315	High	High	High	High	High	High	FALSE	1.59914e-05	0.000229831	1	1	17	0	2703.22		High	9.06e-05	1.088e-06	3.97	73.14
FALSE	High	[-].DRVYIHPF.[-]	1xPhospho [Y/D]	angioII			angioII [1-8]	angioII 1xPhospho [D1; Y4]	angioII 1xPhospho [Y/D]	angioII	1	0.879517	0	8.36328e+06	8.36328e+06	0	0	6.96468e+06	3.90721e+06	3.56617e+06	8.36328e+06	3.02603e+06	5.2946e+06	High	High	High	High	High	High	FALSE	0.000252598	0.000229831	1	1	18	1	1126.51		High	9.06e-05	2.791e-05	2.86	67.81
FALSE	High	[K].TGTVTMDVTK.[A]	1xPhospho [T5]; 1xOxidation [M6]	WP_003726838.1	LMRG_02657	lmo0249	WP_003726838.1 [142-151]	WP_003726838.1 1xPhospho [T146]	WP_003726838.1 1xPhospho [T146]	MULTISPECIES: 50S ribosomal protein L1 [Bacteria]	1.013	0.960038	19.02	59409	58665.8	9.05	82		26033.2	27008	2599.01	21226.7	42694.3	Not Found	Peak Found	High	Peak Found	Peak Found	High	FALSE	0.00477076	0.000406781	1	1	3	0	1148.49		High	0.0001382	0.0008887	2.12	50.4
FALSE	High	[K].SGALKPGDTIIEPTSGNTGIGLAMVAAAK.[G]	1xPhospho [T]; 1xOxidation [M24]	WP_003723745.1	LMRG_02645	lmo0223	WP_003723745.1 [58-86]	WP_003723745.1 1xPhospho [T71; T75]	WP_003723745.1 1xPhospho [T]	cysteine synthase A [Listeria monocytogenes]	1.017	0.984704	51.99	17548.8	17253.3	61.04	42.6		5165.7	11876.3	12643.2	8518.89		Not Found	Peak Found	High	Peak Found	High	Not Found	FALSE	4.3519e-05	0.000229831	1	1	2	0	2836.42		High	9.06e-05	3.521e-06	3.72	81.36
FALSE	High	[K].YVVTWALGHLVTLADPER.[Y]	2xPhospho [D15; E17]	WP_014601215.1	LMRG_01940	lmo2756	WP_014601215.1 [36-53]	WP_014601215.1 2xPhospho [D50; E52]	WP_014601215.1 2xPhospho [D50; E52]	DNA topoisomerase III [Listeria monocytogenes]	1.028	0.993337	6.47	27142.4	26396.7	6.16			12139.4	12089.7			16711.2	Not Found	Peak Found	High	Not Found	Not Found	Peak Found	FALSE	0.167491	0.00726375	1	1	1	0	2200.02		High	0.002341	0.06574	2.43	79.99
FALSE	High	[K].LVDSAGGFVDVVK.[D]	1xPhospho [S4]	WP_003723566.1	LMRG_01366	lmo1601	WP_003723566.1 [78-90]	WP_003723566.1 1xPhospho [S81]	WP_003723566.1 1xPhospho [S81]	YtxH domain-containing protein [Listeria monocytogenes]	1.029	0.978246	43.52	17007.4	17323.2	29.15	47.54	10682.6	7945.62	9828.91	7634.72	6267.94	14186.1	Peak Found	Peak Found	High	High	Peak Found	Peak Found	FALSE	0.000791859	0.000229831	1	1	2	0	1385.67		High	9.06e-05	0.0001071	3.67	81.31
FALSE	High	[R].HLNAFGGIVITASHNPPEYNGYK.[I]	2xDeamidated [N15; N20]; 1xPhospho [S13]	WP_014601136.1	LMRG_01773	lmo2475	WP_014601136.1 [134-156]	WP_014601136.1 1xPhospho [S146]	WP_014601136.1 1xPhospho [S146]	phospho-sugar mutase [Listeria monocytogenes]	1.029	0.989226	0	5828.55	5664.28			4853.83			5664.28			Peak Found	Not Found	Not Found	High	Not Found	Not Found	FALSE	0.0150641	0.000789066	1	1	1	0	2581.18		High	0.0002495	0.003478	4.45	78.84
FALSE	High	[K].SFVLGISGGQDSTLTGK.[L]	1xPhospho [T13]	WP_003727000.1	LMRG_00555	lmo1093	WP_003727000.1 [42-58]	WP_003727000.1 1xPhospho [T54]	WP_003727000.1 1xPhospho [T54]	MULTISPECIES: ammonia-dependent NAD(+) synthetase [Listeria]	1.039	0.9737	95.07	36339.9	34987.3	106.04	70.22	145532	11631.1	15495.6	34987.3	10587.4	61738.4	Peak Found	Peak Found	Peak Found	High	Peak Found	Peak Found	FALSE	0.157088	0.00678669	1	1	1	0	1746.83		High	0.002197	0.0603	2.08	59.7
FALSE	High	[R].VFESAPVHR.[V]	1xPhospho [S4]	WP_003733120.1	LMRG_02558	lmo1711	WP_003733120.1 [76-84]	WP_003733120.1 1xPhospho [S79]	WP_003733120.1 1xPhospho [S79]	aminopeptidase [Listeria monocytogenes]	1.051	0.993337	32.93	23764.1	19982.9	17.66	34.62	16193.8	11102.3	11856.4	19982.9	6696.99	21271.1	Peak Found	Peak Found	High	Peak Found	Peak Found	High	FALSE	0.14723	0.00664882	1	1	2	0	1121.51		High	0.002155	0.05573	2.25	53.52
FALSE	High	[K].LAITSTSTPHVLVLTR.[Q]	1xPhospho [T6]	WP_003732809.1	LMRG_00755	lmo1305	WP_003732809.1 [505-520]	WP_003732809.1 1xPhospho [T510]	WP_003732809.1 1xPhospho [T510]	transketolase [Listeria monocytogenes]	1.054	0.998617	29.04	12572.4	11933.7	39.44	27.59	10469.9	5500.72	9770.13	11292.6	4317.9	11513.1	Peak Found	Peak Found	High	High	Peak Found	Peak Found	FALSE	0.120766	0.00548555	1	1	2	0	1788.96		High	0.001757	0.04343	1.9	78.53
FALSE	High	[R].SIGLDEASSYSSEK.[R]	1xPhospho [S]	WP_009933160.1	LMRG_01013	lmo1866	WP_009933160.1 [214-227]	WP_009933160.1 1xPhospho [S221; S222]	WP_009933160.1 1xPhospho [S]	kinase/pyrophosphorylase [Listeria monocytogenes]	1.072	0.978048	78.67	16375.8	15271.9		66.29			6982.77	9185.1		16075.4	Not Found	Not Found	High	Peak Found	Not Found	High	FALSE	0.00197085	0.000406781	1	1	2	0	1552.64		High	0.0001382	0.000313	3.62	64.72
FALSE	High	[K].AEGLVSGAAHSTGDTVRPALQIIK.[T]	1xPhospho [T/S]	WP_003722362.1	LMRG_01256	lmo2103	WP_003722362.1 [118-141]	WP_003722362.1 1xPhospho [S123; T129]	WP_003722362.1 1xPhospho [T/S]	phosphate acetyltransferase [Listeria monocytogenes]	1.084	0.978246	0	16337	15072.3			13604.9			15072.3			High	Not Found	High	High	Not Found	Not Found	FALSE	4.88225e-05	0.000229831	1	1	4	0	2471.27		High	9.06e-05	4.047e-06	3.1	72.75
FALSE	High	[K].ALLSSDDYEK.[V]	1xPhospho [S4]	WP_003723327.1	LMRG_01823	lmo2425	WP_003723327.1 [113-122]	WP_003723327.1 1xPhospho [S116]	WP_003723327.1 1xPhospho [S116]	glycine cleavage system protein GcvH [Listeria monocytogenes]	1.089	0.973746	43.3	16477.1	18691.6	34.14	29.09	13721.6	6578.6	11210.8	12934.7	8554.35	11833.2	Peak Found	Peak Found	High	Peak Found	High	Peak Found	FALSE	0.0157862	0.000789066	1	1	2	0	1220.51		High	0.0002495	0.003667	2.22	64.78
FALSE	High	[K].TEVTDVESEVK.[R]	1xPhospho [K/E]	WP_003722867.1	LMRG_02103	lmo1003	WP_003722867.1 [32-42]	WP_003722867.1 1xPhospho [E40; K42]	WP_003722867.1 1xPhospho [K/E]	phosphoenolpyruvate--protein phosphotransferase [Listeria monocytogenes]	1.098	0.984704	107.42	15982.3	12767	92.21	19.58	6108.48		14848.9	12266.7	4619.39	10939.8	High	Not Found	High	High	Peak Found	Peak Found	FALSE	0.00160947	0.000406781	1	1	4	0	1315.57		High	0.0001382	0.0002459	3.81	62.72
FALSE	High	[K].SRGNVVNPDEVVEK.[Y]	1xPhospho [R2]	WP_022741847.1	LMRG_01307	lmo1660	WP_022741847.1 [579-592]	WP_022741847.1 1xPhospho [R580]	WP_022741847.1 1xPhospho [R580]	leucine--tRNA ligase [Listeria monocytogenes]	1.102	0.973746	51.67	9968.51	9047.36	51.98		8301.46	3034.03	7753.46	9047.36			Peak Found	Peak Found	Peak Found	High	Not Found	Not Found	FALSE	0.0683513	0.00272429	1	1	1	1	1621.76		High	0.0008793	0.02146	2.49	58.32
FALSE	High	[K].ISDAHLAYEK.[E]	1xPhospho [E/K/Y]	WP_003722652.1	LMRG_02128	lmo1028	WP_003722652.1 [50-59]	WP_003722652.1 1xPhospho [Y57; E58; K59]	WP_003722652.1 1xPhospho [E/K/Y]	MULTISPECIES: DNA-dependent RNA polymerase auxiliary subunit epsilon family protein [Bacteria]	1.108	0.984704	74.14	12483.6	11264.2	63.82	21.5	4693.83	5832.15	9809.68	11264.2	5486.45	6440.46	High	Peak Found	High	High	Peak Found	Peak Found	FALSE	0.000244199	0.000229831	1	1	4	0	1226.55		High	9.06e-05	2.685e-05	2.63	49.46
FALSE	High	[R].QVSETTNELLK.[R]	1xPhospho [T6]	WP_003723133.1	LMRG_01114	lmo1967	WP_003723133.1 [315-325]	WP_003723133.1 1xPhospho [T320]	WP_003723133.1 1xPhospho [T320]	toxic anion resistance protein [Listeria monocytogenes]	1.144	0.9737	20.36	39106.3	34185.7		26.01	32566.5			34185.7	17621.2	19028.9	Peak Found	Not Found	Not Found	Peak Found	High	Peak Found	FALSE	0.142077	0.00649214	1	1	1	0	1341.63		High	0.002108	0.0533	1.63	61.21
FALSE	High	[R].LFGSITSK.[Q]	1xPhospho [S4]	WP_003724881.1	LMRG_02482	lmo0053	WP_003724881.1 [89-96]	WP_003724881.1 1xPhospho [S92]	WP_003724881.1 1xPhospho [S92]	50S ribosomal protein L9 [Listeria monocytogenes]	1.153	0.973092	50.96	10420.9	9034.57	47.06	17.45	12416.1	2478.68	4443.56	10227.7	2887.57		High	Peak Found	Peak Found	High	Peak Found	Not Found	FALSE	0.0130877	0.000595802	1	1	3	0	932.449		High	0.0001929	0.002921	2.33	65.85
FALSE	High	[K].IVSLLSNNDNIEK.[M]	1xDeamidated [N8]; 1xPhospho [S6]	WP_010990034.1	LMRG_02196	lmo2651	WP_010990034.1 [116-128]	WP_010990034.1 1xPhospho [S121]	WP_010990034.1 1xPhospho [S121]	PTS sugar transporter subunit IIA [Listeria monocytogenes]	1.172	0.971257	0	7025.05	5992.9			5850.24			5992.9			Peak Found	Not Found	Not Found	High	Not Found	Not Found	FALSE	0.0437456	0.00222829	1	1	1	0	1539.73		High	0.0007316	0.01242	3.18	76.31
FALSE	High	[K].VDLDPDEEDVVRAESYAK.[T]	1xPhospho [K18]	WP_003767289.1	LMRG_02559	lmo1710	WP_003767289.1 [123-140]	WP_003767289.1 1xPhospho [K140]	WP_003767289.1 1xPhospho [K140]	MULTISPECIES: flavodoxin [Bacteria]	1.176	0.973746	7	13788.8	11722.8		6.67			5879.64	12289	4046.18		Not Found	Not Found	High	Peak Found	Peak Found	Not Found	FALSE	0.0381284	0.00212281	1	1	1	1	2129.93		High	0.0007013	0.01054	2.27	75.57
FALSE	High	[R].YSKSDDFGLK.[W]	1xPhospho [S4]	WP_003723834.1	LMRG_01616	lmo2216	WP_003723834.1 [106-115]	WP_003723834.1 1xPhospho [S109]	WP_003723834.1 1xPhospho [S109]	HIT family protein [Listeria monocytogenes]	1.192	0.971257	39.5	31574.6	23689.4	16.62	77.99	23365.7		15151.2	81397.9	8571.37	14811.2	High	Not Found	Peak Found	High	Peak Found	Peak Found	FALSE	0.00785472	0.000595802	1	1	3	1	1239.53		High	0.0001929	0.001595	2.79	58.16
FALSE	High	[K].IKSDFALQQAEWDK.[L]	1xPhospho [S/D]	WP_003722867.1	LMRG_02103	lmo1003	WP_003722867.1 [243-256]	WP_003722867.1 1xPhospho [S245; D246]	WP_003722867.1 1xPhospho [S/D]	phosphoenolpyruvate--protein phosphotransferase [Listeria monocytogenes]	1.201	0.969381	0	33440.6	27852			27848.3			27852			High	Not Found	Not Found	High	Not Found	Not Found	FALSE	5.47723e-05	0.000229831	1	1	5	1	1758.81		High	9.06e-05	4.624e-06	4.55	72.96
FALSE	High	[K].MIGQIELISVSDIQAAK.[E]	1xPhospho [S9]; 1xOxidation [M1]	WP_003721392.1	LMRG_02550	lmo1721	WP_003721392.1 [109-125]	WP_003721392.1 1xPhospho [S117]	WP_003721392.1 1xPhospho [S117]	hydroxymethylglutaryl-CoA reductase, degradative [Listeria monocytogenes]	1.204	0.973092	64.84	16767.4	14092.2	57.73	28.59	9051.96		11029.1	14092.2	3767.88	11786.7	Peak Found	Not Found	Peak Found	Peak Found	Peak Found	High	FALSE	1.39101e-06	0.000229831	1	1	1	0	1911.95		High	9.06e-05	6.156e-08	5.16	90.39
FALSE	High	[K].EGILVGISSGATIK.[A]	1xPhospho [S9]	WP_003723745.1	LMRG_02645	lmo0223	WP_003723745.1 [259-272]	WP_003723745.1 1xPhospho [S267]	WP_003723745.1 1xPhospho [S267]	cysteine synthase A [Listeria monocytogenes]	1.218	0.9737	45.37	14116.8	10276.9	27.3	41.71	11756	4401.54	7086.96	7583.31		8817.01	Peak Found	Peak Found	High	High	Not Found	Peak Found	FALSE	0.000254312	0.000229831	1	1	2	0	1424.74		High	9.06e-05	2.819e-05	3.47	82.75
FALSE	High	[R].SALQNASSVAALLLTTEAVVADKPDENGPAAVPDMGMGGMGGMM.[-]	1xPhospho [D34]	WP_003726503.1	LMRG_01218	lmo2068	WP_003726503.1 [499-542]	WP_003726503.1 1xPhospho [D532]	WP_003726503.1 1xPhospho [D532]	chaperonin GroEL [Listeria monocytogenes]	1.229	0.962452	120.37	517233	420946	119.36	29.21	430735	45455.4	955811	282030	187715	266491	Peak Found	Peak Found	High	High	High	High	FALSE	0.000337844	0.000229831	1	1	10	0	4354.98		High	9.06e-05	3.919e-05	2.69	105.76
FALSE	High	[K].LLDYAEAGDNIGALLR.[G]	1xPhospho [Y4]	WP_003723640.1	LMRG_02198	lmo2653	WP_003723640.1 [266-281]	WP_003723640.1 1xPhospho [Y269]	WP_003723640.1 1xPhospho [Y269]	MULTISPECIES: elongation factor Tu [Listeria]	1.241	0.950741	1.55	9244.8	7449.29	1.48		7779.64		3901.08	7449.29			High	Not Found	Peak Found	High	Not Found	Not Found	FALSE	5.32298e-07	0.000229831	1	1	2	0	1783.86		High	9.06e-05	1.996e-08	4.64	91.9
FALSE	High	[K].NQATAYIGTYTK.[A]	1xPhospho [K/Y]	WP_003721352.1	LMRG_00249	lmo0567	WP_003721352.1 [4-15]	WP_003721352.1 1xPhospho [Y13; K15]	WP_003721352.1 1xPhospho [K/Y]	lactonase family protein [Listeria monocytogenes]	1.25	0.964037	39.66	16502.2	13202.2		36.54			7036.66	17197.8	3667.05		Not Found	Not Found	High	High	Peak Found	Not Found	FALSE	0.00077074	0.000229831	1	1	3	0	1410.63		High	9.06e-05	0.0001038	2.92	59.87
FALSE	High	[R].IIEVYGPESSGK.[T]	1xPhospho [S/K]	WP_003732286.1	LMRG_00850	lmo1398	WP_003732286.1 [59-70]	WP_003732286.1 1xPhospho [S67; S68; K70]	WP_003732286.1 1xPhospho [S/K]	recombinase RecA [Listeria monocytogenes]	1.253	0.951547	54.21	10620.4	8649.65	75.35	32.45	5773.62	4961.71	12194.2	6847.82	3953.13		High	High	Peak Found	High	Peak Found	Not Found	FALSE	0.00714825	0.000406781	1	1	3	0	1358.62		High	0.0001382	0.001435	2.58	64.77
FALSE	High	[K].IGETHEGASQMDWMEQEQER.[G]	1xPhospho [S/E]; 2xOxidation [M11; M14]	WP_003724965.1	LMRG_02199	lmo2654	WP_003724965.1 [40-59]	WP_003724965.1 1xPhospho [E45; S48]	WP_003724965.1 1xPhospho [S/E]	MULTISPECIES: elongation factor G [Listeria]	1.274	0.950741	78.77	18844.4	14785.8	15.09	90.51	17466.9		7219.32	2354.75	11479.9	9360.57	High	Not Found	High	High	Peak Found	Peak Found	FALSE	0.0391416	0.00222829	1	1	3	0	2502.95		High	0.0007316	0.01087	3.24	58.57
FALSE	High	[K].AQAIFAILVPASEASQQHLK.[I]	1xPhospho [K/S]	WP_009932304.1	LMRG_00091	lmo0398	WP_009932304.1 [93-112]	WP_009932304.1 1xPhospho [S104; K112]	WP_009932304.1 1xPhospho [K/S]	PTS sugar transporter subunit IIA [Listeria monocytogenes]	1.276	0.950741	0	11026.2	8641.15			9182.31			8641.15			High	Not Found	Not Found	High	Not Found	Not Found	FALSE	0.000655333	0.000229831	1	1	2	0	2202.13		High	9.06e-05	8.545e-05	3.73	87.14
FALSE	High	[K].IIVDRLGVEESK.[V]	1xPhospho [S11]	WP_003723866.1	LMRG_00953	lmo1806	WP_003723866.1 [11-22]	WP_003723866.1 1xPhospho [S21]	WP_003723866.1 1xPhospho [S21]	MULTISPECIES: acyl carrier protein [Bacteria]	1.278	0.955748	80.51	17138.1	13413.1		67.49	14272.1			22546.5	2887.19		Peak Found	Not Found	Not Found	High	Peak Found	Not Found	FALSE	0.0306869	0.00193071	1	1	1	1	1437.73		High	0.0005951	0.008088	2.83	64.94
FALSE	High	[K].KVEVTFDAAPR.[H]	1xPhospho [T5]	WP_003724106.1	LMRG_01697	lmo2550	WP_003724106.1 [191-201]	WP_003724106.1 1xPhospho [T195]	WP_003724106.1 1xPhospho [T195]	glycosyltransferase family 2 protein [Listeria monocytogenes]	1.287	0.96961	0	4127.06	3206.55			3436.88			3206.55			High	Not Found	Not Found	Peak Found	Not Found	Not Found	FALSE	0.0985749	0.00322646	1	1	1	1	1312.63		High	0.001082	0.03359	2.95	61.21
FALSE	High	[R].ILSDSLSK.[A]	1xPhospho [S7]	WP_003723184.1	LMRG_01169	lmo2020	WP_003723184.1 [103-110]	WP_003723184.1 1xPhospho [S109]	WP_003723184.1 1xPhospho [S109]	septum site-determining protein DivIVA [Listeria monocytogenes]	1.29	0.9737	75.48	227843	176688	65.67	24.95	93143.6	106445	193252	118618	63929.8	125245	High	High	High	High	High	High	FALSE	0.0136247	0.000595802	1	1	6	0	942.454		High	0.0001929	0.003068	1.89	56.77
FALSE	High	[R].EVSNVPIIFLSSR.[N]	1xPhospho [S/R]	WP_003722222.1	LMRG_02526	lmo1745	WP_003722222.1 [69-81]	WP_003722222.1 1xPhospho [S79; R81]	WP_003722222.1 1xPhospho [S/R]	two-component system response regulator VirR [Listeria monocytogenes]	1.291	0.946023	15.95	10093.8	7816.14	16.82	15.15	7458.83		4850.56	7019.36		5509.89	High	Not Found	High	High	Not Found	Peak Found	FALSE	0.00134121	0.000406781	1	1	3	0	1540.78		High	0.0001382	0.0001994	2.43	91.28
FALSE	High	[K].GIEISGVAK.[G]	1xPhospho [S5]	WP_003723566.1	LMRG_01366	lmo1601	WP_003723566.1 [64-72]	WP_003723566.1 1xPhospho [S68]	WP_003723566.1 1xPhospho [S68]	YtxH domain-containing protein [Listeria monocytogenes]	1.302	0.94683	49.36	10386.9	7975.88	66.15	61.22	5209.01		7354.75	5017.65		8026.26	High	Not Found	Peak Found	Peak Found	Not Found	Peak Found	FALSE	0.0683513	0.00272429	1	1	1	0	953.47		High	0.0008793	0.02132	2.25	61.95
FALSE	High	[K].AIEPTINK.[I]	1xDeamidated [N7]; 1xPhospho [E3]	WP_014600522.1	LMRG_00136	lmo0444	WP_014600522.1 [391-398]	WP_014600522.1 1xPhospho [E393]	WP_014600522.1 1xPhospho [E393]	YhgE/Pip domain-containing protein [Listeria monocytogenes]	1.321	0.944965	92.92	22405.9	18295.6	73.37	77.59	5103.77	10467.7	16762.8	3283.24	6619.77	18841.4	Peak Found	Peak Found	High	Peak Found	Peak Found	Peak Found	FALSE	0.122243	0.00548555	1	1	1	0	966.454		High	0.001757	0.04386	1.8	65.07
FALSE	High	[K].TASGIVLPDSAK.[E]	1xPhospho [D/S/K]	WP_003726504.1	LMRG_01219	lmo2069	WP_003726504.1 [20-31]	WP_003726504.1 1xPhospho [S22; D28; S29; K31]	WP_003726504.1 1xPhospho [D/S/K]	MULTISPECIES: co-chaperone GroES [Bacteria]	1.343	0.988829	53.53	94693.2	70527	45.63	33.07	78857.5	28266.3	65359.2	70527	35684.2	31925.8	High	High	High	High	High	Peak Found	FALSE	4.44111e-05	0.000229831	1	1	6	0	1238.6		High	9.06e-05	3.604e-06	3.11	66.72
FALSE	High	[K].AINNMELSLEQR.[S]	1xPhospho [S8]	WP_003722627.1	LMRG_01754	lmo2494	WP_003722627.1 [53-64]	WP_003722627.1 1xPhospho [S60]	WP_003722627.1 1xPhospho [S60]	phosphate signaling complex protein PhoU [Listeria monocytogenes]	1.359	0.934047	23.47	6986.08	5139.07	22.11		4969.38		3487.51	5139.07			Peak Found	Not Found	Peak Found	High	Not Found	Not Found	FALSE	0.0636988	0.00258837	1	1	1	0	1497.68		High	0.0008392	0.01969	2.04	72.98
FALSE	High	[K].SIMGVMSLGIGK.[G]	1xPhospho [S/K]; 2xOxidation [M3; M6]	WP_003719221.1	LMRG_02102	lmo1002	WP_003719221.1 [46-57]	WP_003719221.1 1xPhospho [S46; S52]	WP_003719221.1 1xPhospho [S]	MULTISPECIES: phosphocarrier protein HPr [Bacteria]	1.363	0.984704	129.47	6.04387e+07	4.43312e+07	90.67	41.31	6.37902e+06	2.82362e+07	5.24862e+07	2.04777e+07	1.60401e+07	3.2025e+07	High	High	High	High	High	High	FALSE	2.71753e-06	0.000229831	1	1	211	0	1304.6		High	9.06e-05	1.356e-07	4.05	72.39
FALSE	High	[R].KFVNVYGNTTGLNTQSR.[M]	1xPhospho [Y6]	WP_003721329.1	LMRG_00217	lmo0535	WP_003721329.1 [175-191]	WP_003721329.1 1xPhospho [Y180]	WP_003721329.1 1xPhospho [Y180]	LacI family DNA-binding transcriptional regulator [Listeria monocytogenes]	1.366	0.940893	128.55	50442.3	19521.3	70.09	61.32	42006.8	3664.94	25165.7	43211.9	4961.85	12358.5	High	Peak Found	Peak Found	High	Peak Found	Peak Found	FALSE	0.101055	0.00358281	1	1	5	1	1978.94		High	0.001188	0.03464	3.15	88.89
FALSE	High	[R].NTPGVTGFVGSAGSGSKPTPLLPEEADR.[I]	1xDeamidated [N1]; 1xPhospho [T6]	WP_003726896.1	LMRG_02660	lmo0246	WP_003726896.1 [81-108]	WP_003726896.1 1xPhospho [T86]	WP_003726896.1 1xPhospho [T86]	MULTISPECIES: transcription termination/antitermination protein NusG [Listeria]	1.385	0.946926	25.84	14866.7	10733.3	26.3	11.65	10256.8		7651.82	11656.8		6256.69	High	Not Found	Peak Found	Peak Found	Not Found	Peak Found	FALSE	0.0055336	0.000406781	1	1	1	0	2822.32		High	0.0001382	0.001062	3.6	79.7
FALSE	High	[K].EAIISPGSR.[S]	1xPhospho [S/R]	WP_014600899.1	LMRG_01292	lmo1675	WP_014600899.1 [26-34]	WP_014600899.1 1xPhospho [S30; S33; R34]	WP_014600899.1 1xPhospho [S/R]	2-succinyl-5-enolpyruvyl-6-hydroxy-3-cyclohexene-1-carboxylic-acid synthase [Listeria monocytogenes]	1.387	0.988829	70.28	343348	247624	78.94	23.52	164234	160407	395298	167963	89596	171186	High	High	High	High	High	High	FALSE	0.0016988	0.000406781	1	1	7	0	1009.47		High	0.0001382	0.0002624	2.95	55.8
FALSE	High	[K].NADRILSDSLSK.[A]	1xPhospho [S7]	WP_003723184.1	LMRG_01169	lmo2020	WP_003723184.1 [99-110]	WP_003723184.1 1xPhospho [S105]	WP_003723184.1 1xPhospho [S105]	septum site-determining protein DivIVA [Listeria monocytogenes]	1.393	0.930422	85.23	24264.2	17416.6	59.53	3.8	20206.4	4672.25	16684.5	17416.6	6109.11	11526	Peak Found	Peak Found	Peak Found	High	Peak Found	High	FALSE	0.00650502	0.000406781	1	1	2	1	1398.66		High	0.0001382	0.001282	2.43	60.89
FALSE	High	[R].VVAYSSLVNK.[D]	1xPhospho [S]	WP_003727573.1	LMRG_02429	lmo0001	WP_003727573.1 [321-330]	WP_003727573.1 1xPhospho [S325; S326]	WP_003727573.1 1xPhospho [S]	MULTISPECIES: chromosomal replication initiator protein DnaA [Listeria]	1.402	0.924919	50.73	7415.81	5290.94	45.78		4414.05		4424.15	5290.94			High	Not Found	Peak Found	High	Not Found	Not Found	FALSE	0.149865	0.00678669	1	1	2	0	1159.58		High	0.002197	0.05681	2.22	65.17
FALSE	High	[K].SSDIIVAGDSVGGNLATVVTQIAK.[S]	1xPhospho [S/D]	WP_014601012.1	LMRG_01240	lmo2089	WP_014601012.1 [183-206]	WP_014601012.1 1xPhospho [S184; D191; S192]	WP_014601012.1 1xPhospho [S/D]	alpha/beta hydrolase [Listeria monocytogenes]	1.434	0.999983	127.97	1.60609e+06	1.12032e+06	95.55	53.96	1.3375e+06	109499	1.61645e+06	1.19476e+06	121059	709251	High	High	High	High	High	High	FALSE	1.50398e-10	0.000229831	1	1	54	0	2395.21		High	9.06e-05	1.335e-12	7.57	102.04
FALSE	High	[K].AAGLDVGLPEGQMGNSEVGHTNIGAGR.[I]	1xPhospho [E/S/R]	WP_003732483.1	LMRG_01792	lmo2456	WP_003732483.1 [47-73]	WP_003732483.1 1xPhospho [E56; S62; R73]	WP_003732483.1 1xPhospho [E/S/R]	2,3-bisphosphoglycerate-independent phosphoglycerate mutase [Listeria monocytogenes]	1.456	0.993337	167.26	105580	72494.3		105.83	87923.9			191076	9951.73		High	Not Found	Not Found	High	Peak Found	Not Found	FALSE	0.000175316	0.000229831	1	1	4	0	2687.22		High	9.06e-05	1.824e-05	3.03	77.48
FALSE	High	[K].EQELVSK.[R]	1xPhospho [S6]	WP_014600883.1	LMRG_01321	lmo1645	WP_014600883.1 [454-460]	WP_014600883.1 1xPhospho [S459]	WP_014600883.1 1xPhospho [S459]	SMC family ATPase [Listeria monocytogenes]	1.458	0.946023	145.02	33002.1	22641.9	109.82	48.98	701.993	15418.1	38828.9	8583.83	9580.17	14334.1	Peak Found	Peak Found	High	Peak Found	Peak Found	Peak Found	FALSE	0.0361778	0.00193071	1	1	1	0	912.407		High	0.0006441	0.009845	1.98	45
FALSE	High	[K].HHIVDDYPYGGGAGMLLK.[A]	2xPhospho [H2; K18]	WP_003724048.1	LMRG_02816	lmo1792	WP_003724048.1 [46-63]	WP_003724048.1 2xPhospho [H47; K63]	WP_003724048.1 2xPhospho [H47; K63]	MULTISPECIES: tRNA (guanosine(37)-N1)-methyltransferase TrmD [Listeria]	1.474	0.9737	64.31	64127.5	55532.8	68.52	39.16		17654.9	46402.3	55532.8	24096.7	17982.2	Not Found	Peak Found	Peak Found	Peak Found	High	Peak Found	FALSE	0.14723	0.00664882	1	1	1	0	2102.88		High	0.002155	0.05565	2.05	82.86
FALSE	High	[R].IIVEPDTIDDLSSYR.[L]	1xPhospho [S]	WP_003721904.1	LMRG_00851	lmo1339	WP_003721904.1 [472-486]	WP_003721904.1 1xPhospho [S483; S484]	WP_003721904.1 1xPhospho [S]	MULTISPECIES: ribonuclease Y [Bacteria]	1.477	0.989226	51.57	121365	101849	55.58	31.68	88973.9	56699.9	117310	101849	26170.1	87478	High	High	High	High	Peak Found	High	FALSE	3.83711e-06	0.000229831	1	1	7	0	1815.84		High	9.06e-05	2.036e-07	4.27	85.49
FALSE	High	[R].SNVSNIFAIGDIVPGVPLAHK.[A]	1xPhospho [S4]	WP_003722682.1	LMRG_00517	lmo1055	WP_003722682.1 [304-324]	WP_003722682.1 1xPhospho [S307]	WP_003722682.1 1xPhospho [S307]	MULTISPECIES: dihydrolipoyl dehydrogenase [Listeria]	1.488	0.890963	55.68	8473.95	5694.98	49.72		4887.78		5216.87	5694.98			High	Not Found	High	High	Not Found	Not Found	FALSE	0.00130546	0.000406781	1	1	3	0	2228.15		High	0.0001382	0.0001927	2.84	99.35
FALSE	High	[K].IYQTLSDTR.[T]	1xPhospho [S/D]	WP_003723132.1	LMRG_01113	lmo1966	WP_003723132.1 [156-164]	WP_003723132.1 1xPhospho [S161; D162]	WP_003723132.1 1xPhospho [S/D]	MULTISPECIES: 5-bromo-4-chloroindolyl phosphate hydrolysis family protein [Listeria]	1.488	0.92652	80.39	43977.7	29556.1	94.38	48.75	16764.7	20545.8	60975.4	23020.7	10694.1	35738.1	High	High	High	Peak Found	High	Peak Found	FALSE	0.000604275	0.000229831	1	1	4	0	1176.53		High	9.06e-05	7.816e-05	2.74	56.93
FALSE	High	[K].VMTDPYVGR.[L]	1xPhospho [Y6]; 1xOxidation [M2]	WP_003724965.1	LMRG_02199	lmo2654	WP_003724965.1 [314-322]	WP_003724965.1 1xPhospho [Y319]	WP_003724965.1 1xPhospho [Y319]	MULTISPECIES: elongation factor G [Listeria]	1.524	0.934047	136.7	34794.5	22829.3	92.85	61.61	2029.33	16255.5	28516.3	6843.59	11479.8	14452.7	Peak Found	Peak Found	Peak Found	Peak Found	Peak Found	High	FALSE	0.0827091	0.00288445	1	1	1	0	1133.47		High	0.0009314	0.02695	2.17	50.62
FALSE	High	[K].TLGRFQLADIPPAPR.[G]	1xPhospho [R4]	WP_003721980.1	LMRG_00926	lmo1473	WP_003721980.1 [423-437]	WP_003721980.1 1xPhospho [R426]	WP_003721980.1 1xPhospho [R426]	molecular chaperone DnaK [Listeria monocytogenes]	1.527	0.879517	52.55	8730.81	5718.64		47.24	7270.74			4040.39		5124.13	Peak Found	Not Found	Not Found	High	Not Found	Peak Found	FALSE	0.115719	0.00532331	1	1	1	1	1731.89		High	0.001706	0.04117	2.78	79.93
FALSE	High	[K].FINEIAPHAQKVQK.[E]	1xPhospho [K14]	WP_022741829.1	LMRG_00662	lmo1216	WP_022741829.1 [34-47]	WP_022741829.1 1xPhospho [K47]	WP_022741829.1 1xPhospho [K47]	glucosaminidase domain-containing protein [Listeria monocytogenes]	1.544	0.879517	222.46	8076.95	5232.41		117.68			3444.08	1583.82		10943.4	Not Found	Not Found	Peak Found	Peak Found	Not Found	High	FALSE	0.199866	0.00977135	1	1	1	1	1702.87		High	0.003041	0.08232	2.12	69.76
FALSE	High	[K].RNALGSSQAIISADMALAGIK.[S]	2xDeamidated [N2; Q8]; 1xPhospho [K21]; 1xOxidation [M15]	WP_003739226.1	LMRG_00959	lmo1812	WP_003739226.1 [222-242]	WP_003739226.1 1xPhospho [K242]	WP_003739226.1 1xPhospho [K242]	L-serine ammonia-lyase, iron-sulfur-dependent, subunit alpha [Listeria monocytogenes]	1.56	0.9737	0	97715.8	62624.7			81374.7			62624.7			High	Not Found	Not Found	High	Not Found	Not Found	FALSE	0.0457896	0.00222829	1	1	2	1	2185.06		High	0.0007316	0.01308	3.44	80.48
FALSE	High	[K].AEGLVSGAAHSTGDTVRPALQIIK.[T]	1xDeamidated [Q21]; 1xPhospho [D14]	WP_003722362.1	LMRG_01256	lmo2103	WP_003722362.1 [118-141]	WP_003722362.1 1xPhospho [D131]	WP_003722362.1 1xPhospho [D131]	phosphate acetyltransferase [Listeria monocytogenes]	1.576	0.89603	22.41	23566.3	14949.5		21.14			10048.9		6288.09	8141.23	Not Found	Not Found	Peak Found	Not Found	High	Peak Found	FALSE	0.00452018	0.000406781	1	1	1	0	2472.25		High	0.0001382	0.0008366	2.96	74.65
FALSE	High	[K].NQSAASVEVVSGATHSSDAFINYANQLIQAAQK.[A]	1xPhospho [D/E/T/H/S/Y]	WP_003727691.1	LMRG_02182	lmo2637	WP_003727691.1 [130-162]	WP_003727691.1 1xPhospho [E137; S140; T143; H144; S145; S146; D147; Y152]	WP_003727691.1 1xPhospho [D/E/T/H/S/Y]	FMN-binding protein [Listeria monocytogenes]	1.589	0.973746	122.01	118744	74715.7	121.64	100.39	448894	9823.09	50633.3	261634	27033.9	19242.1	High	High	Peak Found	High	High	High	FALSE	6.29405e-09	0.000229831	1	1	17	0	3499.65		High	9.06e-05	1.08e-10	5.3	99.84
FALSE	High	[R].TVGAGVVSNISK.[-]	1xPhospho [S/K]	WP_003723640.1	LMRG_02198	lmo2653	WP_003723640.1 [384-395]	WP_003723640.1 1xPhospho [S391; S394; K395]	WP_003723640.1 1xPhospho [S/K]	MULTISPECIES: elongation factor Tu [Listeria]	1.655	0.969051	65.28	143096	86472.9	50.34	24.9	119166	34770.7	94544.1	125042	31287.9	50873.4	High	High	High	High	High	High	FALSE	1.29662e-05	0.000229831	1	1	8	0	1211.6		High	9.06e-05	8.524e-07	3.69	59.96
FALSE	High	[K].YSSDVQIEYTGK.[K]	1xPhospho [K/S/D]	WP_003719221.1	LMRG_02102	lmo1002	WP_003719221.1 [29-40]	WP_003719221.1 1xPhospho [S31; D32; K40]	WP_003719221.1 1xPhospho [K/S/D]	MULTISPECIES: phosphocarrier protein HPr [Bacteria]	1.675	0.879517	81.71	21608.8	12897.8	65.38	24.35	17995.2	4280.1	16929.9	12897.8	4407.99	11812.4	High	Peak Found	High	High	High	High	FALSE	0.000324411	0.000229831	1	1	7	0	1469.62		High	9.06e-05	3.744e-05	3.25	64.22
FALSE	High	[K].ANDIRDLSTTEIQDQEK.[A]	1xPhospho [E11]	WP_003720942.1	LMRG_02168	lmo2624	WP_003720942.1 [3-19]	WP_003720942.1 1xPhospho [E13]	WP_003720942.1 1xPhospho [E13]	MULTISPECIES: 50S ribosomal protein L29 [Bacteria]	1.69	0.840368	40.2	14384.5	8510.21	34.47		11979	4113.02	7796.73	8510.21			High	Peak Found	Peak Found	Peak Found	Not Found	Not Found	FALSE	0.000351833	0.000229831	1	1	1	1	2055.92		High	9.06e-05	4.116e-05	4.31	66.42
FALSE	High	[K].IGETHEGASQMDWMEQEQER.[G]	1xPhospho [E15]	WP_003724965.1	LMRG_02199	lmo2654	WP_003724965.1 [40-59]	WP_003724965.1 1xPhospho [E54]	WP_003724965.1 1xPhospho [E54]	MULTISPECIES: elongation factor G [Listeria]	1.733	0.841889	0	20909.5	12063.3				9768.62				7637.01	Not Found	Peak Found	Not Found	Not Found	Not Found	High	FALSE	0.0132643	0.000595802	1	1	1	0	2470.96		High	0.0001929	0.002972	3.11	55.35
FALSE	High	[K].DTMQNLDKTIVPEGK.[V]	1xPhospho [T/K/D]	WP_014600944.1	LMRG_00967	lmo1820	WP_014600944.1 [300-314]	WP_014600944.1 1xPhospho [D306; K307; T308]	WP_014600944.1 1xPhospho [T/K/D]	Stk1 family PASTA domain-containing Ser/Thr kinase [Listeria monocytogenes]	1.752	0.950741	54.71	434849	330622	66.78	56.04	143304	203156	338082	330622	138754	62193.1	Peak Found	Peak Found	Peak Found	High	High	High	FALSE	0.000239295	0.000229831	1	1	7	1	1768.82		High	9.06e-05	2.619e-05	4.05	66.32
FALSE	High	[K].QVVDYAHAK.[G]	1xPhospho [H7]	WP_003724024.1	LMRG_01691	lmo2556	WP_003724024.1 [122-130]	WP_003724024.1 1xPhospho [H128]	WP_003724024.1 1xPhospho [H128]	MULTISPECIES: class II fructose-1,6-bisphosphate aldolase [Listeria]	1.753	0.79157	127.31	13610.9	7762.43	96.8	25.86	933.93	6358.82	12684.7	6451.78		5912.51	Peak Found	High	Peak Found	High	Not Found	Peak Found	FALSE	0.0511432	0.00222829	1	1	2	0	1110.5		High	0.0007316	0.01499	1.69	44.7
FALSE	High	[R].SQSLAQDLLPALDSFEK.[A]	1xPhospho [S/D/K/E]	WP_003721982.1	LMRG_00927	lmo1474	WP_003721982.1 [86-102]	WP_003721982.1 1xPhospho [D98; S99; E101; K102]	WP_003721982.1 1xPhospho [S/D/K/E]	nucleotide exchange factor GrpE [Listeria monocytogenes]	1.764	0.849061	43.33	18798.9	10659.2	24.26	46.42	18616.1		6741.06	14988.8		4798.84	High	Not Found	High	High	Not Found	High	FALSE	5.27331e-06	0.000229831	1	1	6	0	1941.92		High	9.06e-05	2.948e-07	4.54	100.02
FALSE	High	[R].VGNDGVITIEESK.[G]	1xPhospho [T/S]	WP_003726503.1	LMRG_01218	lmo2068	WP_003726503.1 [167-179]	WP_003726503.1 1xPhospho [T174; S178]	WP_003726503.1 1xPhospho [T/S]	chaperonin GroEL [Listeria monocytogenes]	1.789	0.771688	12.57	11341.9	6340.58	29.76		9445.14	4849.68	7486.75	6340.58			High	Peak Found	Peak Found	High	Not Found	High	FALSE	0.000553439	0.000229831	1	1	3	0	1440.66		High	9.06e-05	6.999e-05	2.88	65.71
FALSE	High	[K].ISVMPLIGTIDTER.[A]	1xPhospho [T/R]; 1xOxidation [M4]	WP_003721456.1	LMRG_02313	lmo0889	WP_003721456.1 [164-177]	WP_003721456.1 1xPhospho [T175; R177]	WP_003721456.1 1xPhospho [T/R]	MULTISPECIES: STAS domain-containing protein [Listeria]	1.795	0.946023	23.55	392147	218497	64.79	60.19	67177.9	183206	193770	53324	88248.1	138325	High	High	High	High	High	High	FALSE	1.68806e-05	0.000229831	1	1	18	0	1640.8		High	9.06e-05	1.16e-06	4.16	82.85
FALSE	High	[R].AAAENIIPNTTGAAK.[A]	1xPhospho [T/K]	WP_003732485.1	LMRG_01789	lmo2459	WP_003732485.1 [201-215]	WP_003732485.1 1xPhospho [T211; K215]	WP_003732485.1 1xPhospho [T/K]	MULTISPECIES: type I glyceraldehyde-3-phosphate dehydrogenase [Listeria]	1.798	0.779951	66.67	10999.5	9685.84	76.08	82.03	7543.62	5138.82	14279.9	4993.53	6797.73		High	High	High	High	High	High	FALSE	0.00686517	0.000406781	1	1	6	0	1521.73		High	0.0001382	0.001366	2.88	63.65
FALSE	High	[K].QDVAAVDTVSGATNSSNQFK.[I]	1xPhospho [T/S/K]	WP_003727691.1	LMRG_02182	lmo2637	WP_003727691.1 [253-272]	WP_003727691.1 1xPhospho [T265; S267; S268; K272]	WP_003727691.1 1xPhospho [T/S/K]	FMN-binding protein [Listeria monocytogenes]	1.808	0.94196	63.19	2.31336e+07	8.96949e+06	43.38	40.5	1.92649e+07	5.20008e+06	1.24246e+07	7.92556e+06	5.82989e+06	5.67838e+06	High	High	High	High	High	High	FALSE	9.46965e-10	0.000229831	1	1	82	0	2118.93		High	9.06e-05	1.165e-11	5.39	67.43
FALSE	High	[K].ISVMPLIGTIDTERAK.[L]	1xPhospho [T/K/E/R/D]; 1xOxidation [M4]	WP_003721456.1	LMRG_02313	lmo0889	WP_003721456.1 [164-179]	WP_003721456.1 1xPhospho [T172; D174; T175; E176; R177; K179]	WP_003721456.1 1xPhospho [T/K/E/R/D]	MULTISPECIES: STAS domain-containing protein [Listeria]	1.857	0.927143	44.76	9.70671e+06	6.46291e+06	36.3	41.98	5.5101e+06	4.53484e+06	5.92907e+06	2.97197e+06	2.70974e+06	4.09152e+06	High	High	High	High	High	High	FALSE	1.2792e-05	0.000229831	1	1	100	1	1839.93		High	9.06e-05	8.374e-07	4.28	74.8
FALSE	High	[K].HAANGGSLSDPVMSLIK.[N]	1xDeamidated [N4]; 1xPhospho [D/S]; 1xOxidation [M13]	WP_003721347.1	LMRG_00235	lmo0553	WP_003721347.1 [59-75]	WP_003721347.1 1xPhospho [S67; D68]	WP_003721347.1 1xPhospho [D/S]	CBS domain-containing protein [Listeria monocytogenes]	1.865	0.732882	90.78	10704.3	5741.03	82.7	22.88	4562.87		8917.14	4876.52		4278.84	High	Not Found	High	High	Not Found	Peak Found	FALSE	0.00759478	0.000595802	1	1	3	0	1793.81		High	0.0001929	0.00154	2.66	75.02
FALSE	High	[R].SALQNASSVAALLLTTEAVVADKPDENGPAAVPDMGMGGMGGMM.[-]	1xDeamidated [Q/N]; 1xPhospho [D34]	WP_003726503.1	LMRG_01218	lmo2068	WP_003726503.1 [499-542]	WP_003726503.1 1xPhospho [D532]	WP_003726503.1 1xPhospho [D532]	chaperonin GroEL [Listeria monocytogenes]	1.874	0.926383	137.99	293746	156744	107.13	65.48	244623	12670.1	358534	156744	13505.6	132233	High	Peak Found	High	High	Peak Found	High	FALSE	8.91401e-05	0.000229831	1	1	20	0	4355.96		High	9.06e-05	8.207e-06	3.64	106.84
FALSE	High	[K].EIVPALMSK.[F]	1xPhospho [S8]	WP_003720938.1	LMRG_02164	lmo2620	WP_003720938.1 [11-19]	WP_003720938.1 1xPhospho [S18]	WP_003720938.1 1xPhospho [S18]	MULTISPECIES: 50S ribosomal protein L5 [Bacteria]	1.884	0.880236	0	37771.4	20046.1			31454.9			20046.1			High	Not Found	Not Found	High	Not Found	Not Found	FALSE	0.0300852	0.00193071	1	1	3	0	1067.52		High	0.0005951	0.007929	1.88	72.1
FALSE	High	[-].MNLIPTVIEQTSRGER.[A]	1xPhospho [S/E/T]; 1xOxidation [M1]	WP_003722600.1	LMRG_01780	lmo2468	WP_003722600.1 [1-16]	WP_003722600.1 1xPhospho [T6; S12]	WP_003722600.1 1xPhospho [S/T]	ATP-dependent Clp endopeptidase proteolytic subunit ClpP [Listeria monocytogenes]	1.905	0.879517	64.83	38975.7	20456.5	48.97	22.62	32457.7	8822	23887.2	19266.2	7401.66	18197.4	Peak Found	Peak Found	High	Peak Found	Peak Found	Peak Found	FALSE	0.182584	0.00793479	1	1	2	1	1939.93		High	0.002539	0.07361	2.58	72.45
FALSE	High	[K].SVYQSQSPDTISSASANK.[L]	1xPhospho [S/K]	WP_003723594.1	LMRG_01094	lmo1947	WP_003723594.1 [91-108]	WP_003723594.1 1xPhospho [S105; K108]	WP_003723594.1 1xPhospho [S/K]	HAMP domain-containing protein [Listeria monocytogenes]	1.922	0.880236	79.2	33812.9	23167.4	80.41	81.37	28158.3	9628.65	41015.6	12028.3	16145.3		High	High	High	High	Peak Found	High	FALSE	2.43876e-06	0.000229831	1	1	7	0	1949.85		High	9.06e-05	1.196e-07	5.41	58.39
FALSE	High	[R].VYSGTLNSGSYVQNSTK.[G]	1xPhospho [S/Y]	WP_003724965.1	LMRG_02199	lmo2654	WP_003724965.1 [328-344]	WP_003724965.1 1xPhospho [S337; Y338]	WP_003724965.1 1xPhospho [S/Y]	MULTISPECIES: elongation factor G [Listeria]	1.936	0.694582	82.13	11264.2	5819.46	68.53		5527.11		8151.71	5819.46			Peak Found	Not Found	High	High	Not Found	Not Found	FALSE	0.000333305	0.000229831	1	1	2	0	1884.84		High	9.06e-05	3.883e-05	4.43	64.08
FALSE	High	[K].QDVAAVDTVSGATNSSNQFK.[I]	2xPhospho [T8; T13]	WP_003727691.1	LMRG_02182	lmo2637	WP_003727691.1 [253-272]	WP_003727691.1 2xPhospho [T260; T265]	WP_003727691.1 2xPhospho [T260; T265]	FMN-binding protein [Listeria monocytogenes]	1.963	0.847187	75.61	51888.8	26432.3	64.25			14849.1	36121.2		9563.82		Not Found	High	High	Not Found	Peak Found	Not Found	FALSE	0.0376314	0.00212281	1	1	2	0	2198.9		High	0.0007013	0.01034	2.39	69.25
FALSE	High	[K].SYAEDYLGETVDK.[A]	1xPhospho [T10]	WP_003721980.1	LMRG_00926	lmo1473	WP_003721980.1 [99-111]	WP_003721980.1 1xPhospho [T108]	WP_003721980.1 1xPhospho [T108]	molecular chaperone DnaK [Listeria monocytogenes]	1.966	0.680056	94.63	12170.6	6191.56	76.09		5554.73		9469.12	6191.56			Peak Found	Not Found	High	Peak Found	Not Found	Not Found	FALSE	3.08214e-05	0.000229831	1	1	1	0	1569.64		High	9.06e-05	2.347e-06	3.45	70.03
FALSE	High	[R].IGVLTLLEGTTDTTVAK.[D]	1xPhospho [T10]	WP_003733232.1	LMRG_01310	lmo1657	WP_003733232.1 [163-179]	WP_003733232.1 1xPhospho [T172]	WP_003733232.1 1xPhospho [T172]	elongation factor Ts [Listeria monocytogenes]	1.983	0.770287	3.92	7126.84	3594.42		3.74	5935			3500.64		2336.5	Peak Found	Not Found	Not Found	Peak Found	Not Found	High	FALSE	0.00246266	0.000406781	1	1	1	0	1811.94		High	0.0001382	0.0004064	3.04	96.48
FALSE	High	[K].MQEASNGKDTMTGHWEIMGLYIDTPFR.[V]	1xPhospho [T/S]; 3xOxidation [M1; M11; M18]	WP_014600971.1	LMRG_01101	lmo1954	WP_014600971.1 [77-103]	WP_014600971.1 1xPhospho [S81; T86]	WP_014600971.1 1xPhospho [T/S]	phosphopentomutase [Listeria monocytogenes]	2.034	0.762437	109.27	23688	11645	83.9		39043.4		5103.4		4213.43		High	Not Found	Peak Found	Not Found	Peak Found	Not Found	FALSE	0.0246676	0.00158495	1	1	2	1	3256.38		High	0.0004846	0.006247	2.69	86.27
FALSE	High	[R].LNETTNAKTTSVQTVTDAELAR.[A]	2xDeamidated [N6; Q13]; 1xPhospho [T14]	WP_014600611.1	LMRG_00406	lmo0717	WP_014600611.1 [37-58]	WP_014600611.1 1xPhospho [T50]	WP_014600611.1 1xPhospho [T50]	lytic transglycosylase domain-containing protein [Listeria monocytogenes]	2.087	0.870146	90.55	185619	88944.2	65.33	80.69	45402	86718.6	119440	16219.1	32182.1	99690.3	High	Peak Found	Peak Found	Peak Found	Peak Found	Peak Found	FALSE	0.174403	0.00759847	1	1	1	1	2445.14		High	0.00244	0.06892	2.74	94.23
FALSE	High	[K].VGAYENMNEHLMLADIVLVSTSATEPIIK.[Q]	2xDeamidated [N6; N8]; 2xPhospho [E5; E9]	WP_014600858.1	LMRG_02940	lmo1557	WP_014600858.1 [230-258]	WP_014600858.1 2xPhospho [E234; E238]	WP_014600858.1 2xPhospho [E234; E238]	glutamyl-tRNA reductase [Listeria monocytogenes]	2.136	0.822006	35.97	44628.8	20896.9	33.34		29226.5		24199.3	20896.9			High	Not Found	Peak Found	High	Not Found	Not Found	FALSE	0.196531	0.00927718	1	1	2	0	3320.51		High	0.00294	0.08101	4.18	94.81
FALSE	High	[K].SLGNTLLPGK.[V]	1xPhospho [T/S]	WP_014600986.1	LMRG_01168	lmo2019	WP_014600986.1 [597-606]	WP_014600986.1 1xPhospho [S597; T601]	WP_014600986.1 1xPhospho [T/S]	isoleucine--tRNA ligase [Listeria monocytogenes]	2.139	0.658287	47.65	18576.1	8685.25	43.46	16.99	10089.1	8678.52	12504.6	8346.88	4080.26	5498.43	High	Peak Found	High	Peak Found	Peak Found	Peak Found	FALSE	0.0169905	0.000789066	1	1	2	0	1079.55		High	0.0002495	0.004012	2.66	69.84
FALSE	High	[R].GAIVIDNTSAYR.[M]	1xPhospho [S9]	WP_014600828.1	LMRG_00889	lmo1437	WP_014600828.1 [91-102]	WP_014600828.1 1xPhospho [S99]	WP_014600828.1 1xPhospho [S99]	aspartate-semialdehyde dehydrogenase [Listeria monocytogenes]	2.193	0.581862	106.4	14158.9	6456.28	99.87	44.94	4893.07		14548.8	4645.33	3246.72		Peak Found	Not Found	High	Peak Found	Peak Found	High	FALSE	0.0127415	0.000595802	1	1	2	0	1359.63		High	0.0001929	0.002845	3.53	68.03
FALSE	High	[K].VLEAKQSAVEEIK.[T]	1xPhospho [S7]	WP_003732833.1	LMRG_02656	lmo0250	WP_003732833.1 [4-16]	WP_003732833.1 1xPhospho [S10]	WP_003732833.1 1xPhospho [S10]	MULTISPECIES: 50S ribosomal protein L10 [Bacteria]	2.365	0.499702	39.31	13829.3	6850.74	31.91	41.95	11516.6	5670.16	9221.92	5045.69	3365.51		High	High	Peak Found	Peak Found	Peak Found	Not Found	FALSE	0.0115994	0.000595802	1	1	2	1	1523.77		High	0.0001929	0.00253	3.42	59.17
FALSE	High	[K].QDVAAVDTVSGATNSSNQFK.[I]	1xDeamidated [N/Q]; 1xPhospho [T/S/K]	WP_003727691.1	LMRG_02182	lmo2637	WP_003727691.1 [253-272]	WP_003727691.1 1xPhospho [T265; S267]	WP_003727691.1 1xPhospho [T/S]	FMN-binding protein [Listeria monocytogenes]	2.382	0.743426	85.11	1.0899e+06	457631	121.23	38.28	907637	216883	2.61077e+06	457631	288259	257545	High	High	High	High	High	High	FALSE	4.40918e-10	0.000229831	1	1	35	0	2119.92		High	9.06e-05	4.742e-12	6.12	66.4
FALSE	High	[K].ISVMPLIGTIDTER.[A]	1xPhospho [E/T]	WP_003721456.1	LMRG_02313	lmo0889	WP_003721456.1 [164-177]	WP_003721456.1 1xPhospho [T175; E176]	WP_003721456.1 1xPhospho [E/T]	MULTISPECIES: STAS domain-containing protein [Listeria]	2.401	0.794954	67.35	39819.5	16586.8		58.49	33160.4			25752.6	3865.46		High	Not Found	Not Found	High	High	Not Found	FALSE	2.9001e-05	0.000229831	1	1	5	0	1624.8		High	9.06e-05	2.189e-06	3.84	92.08
FALSE	High	[K].EAIISPGSRSTPLALMMAEHPILK.[I]	1xPhospho [S/T]; 2xOxidation [M16; M17]	WP_014600899.1	LMRG_01292	lmo1675	WP_014600899.1 [26-49]	WP_014600899.1 1xPhospho [S33; T36]	WP_014600899.1 1xPhospho [S/T]	2-succinyl-5-enolpyruvyl-6-hydroxy-3-cyclohexene-1-carboxylic-acid synthase [Listeria monocytogenes]	2.503	0.519473	62.75	20087.3	8024.57	74.73	85.71	9291.85		15420.2	3974.35		10257.3	High	Not Found	High	Peak Found	Not Found	High	FALSE	0.122243	0.00548555	1	1	4	1	2674.33		High	0.001757	0.04407	2.74	77.92
FALSE	High	[K].QPVASSDAYPETR.[E]	1xPhospho [S5]	WP_003722681.1	LMRG_00516	lmo1054	WP_003722681.1 [304-316]	WP_003722681.1 1xPhospho [S308]	WP_003722681.1 1xPhospho [S308]	MULTISPECIES: dihydrolipoyllysine-residue acetyltransferase [Listeria]	2.504	0.479025	58.17	8573.21	3423.63	84.93		4338.44	4005.29	11239	3423.63			High	Peak Found	High	Peak Found	Not Found	Not Found	FALSE	0.00168737	0.000406781	1	1	2	0	1500.64		High	0.0001382	0.0002613	2.34	55.85
FALSE	High	[K].NIDVEIPRDKLVVMTGLSGSGK.[S]	1xDeamidated [N1]; 2xPhospho [R8; S18]; 1xOxidation [M14]	WP_003722620.1	LMRG_01760	lmo2488	WP_003722620.1 [18-39]	WP_003722620.1 2xPhospho [R25; S35]	WP_003722620.1 2xPhospho [R25; S35]	excinuclease ABC subunit UvrA [Listeria monocytogenes]	2.527	0.792984	67.52	29487.9	21424.3	45.81	34.1	24556.6	12860.9	25244.4	10892.1	7751.81	13661.3	Peak Found	Peak Found	Peak Found	High	Peak Found	Peak Found	FALSE	0.148104	0.00678669	1	1	1	2	2505.17		High	0.002155	0.05617	1.95	93.27
FALSE	High	[K].QDVAAVDTVSGATNSSNQFK.[I]	2xDeamidated [N17; N/Q]; 1xPhospho [T13]	WP_003727691.1	LMRG_02182	lmo2637	WP_003727691.1 [253-272]	WP_003727691.1 1xPhospho [T265]	WP_003727691.1 1xPhospho [T265]	FMN-binding protein [Listeria monocytogenes]	2.606	0.747343	37.73	40325.3	19007.8	40.76	36.8	24962		23132.6	10324.4	8248.97	12033.4	High	Not Found	High	Peak Found	High	High	FALSE	3.51409e-06	0.000229831	1	1	4	0	2120.9		High	9.06e-05	1.837e-07	4.45	70.11
FALSE	High	[K].DAIDNNETITSK.[L]	1xPhospho [T8]	WP_010990099.1	LMRG_00789	lmo1339	WP_010990099.1 [213-224]	WP_010990099.1 1xPhospho [T220]	WP_010990099.1 1xPhospho [T220]	ROK family glucokinase [Listeria monocytogenes]	2.643	0.364563	0	13426.7	5079.66					5725.24	5079.66			Not Found	Not Found	Peak Found	High	Not Found	Not Found	FALSE	0.0973558	0.00322646	1	1	1	0	1400.59		High	0.001082	0.03305	2.26	56.61
FALSE	High	[R].EAQSSTGVGEGIAMPHAK.[T]	1xPhospho [S/T/E]; 1xOxidation [M14]	WP_003722574.1	LMRG_01508	lmo2335	WP_003722574.1 [52-69]	WP_003722574.1 1xPhospho [E52; S55; S56; T57; E61]	WP_003722574.1 1xPhospho [S/T/E]	PTS sugar transporter subunit IIA [Listeria monocytogenes]	2.663	0.599052	65.01	226498	85893	72.87	47.61	131124	105817	257016	59132	54391.2	54376.9	High	High	High	High	Peak Found	High	FALSE	3.34277e-05	0.000229831	1	1	14	0	1865.81		High	9.06e-05	2.593e-06	2.88	54.59
FALSE	High	[R].VDDGNDLDALDAAIHLAKTEK.[S]	1xDeamidated [N5]; 2xPhospho [H15; K18]	WP_014600486.1	LMRG_00033	lmo0342	WP_014600486.1 [216-236]	WP_014600486.1 2xPhospho [H230; K233]	WP_014600486.1 2xPhospho [H230; K233]	transketolase [Listeria monocytogenes]	2.699	0.520742	6.14	22828.8	8458.19		5.85	19011.1			8815.44		5137.68	High	Not Found	Not Found	Peak Found	Not Found	Peak Found	FALSE	0.151644	0.00678669	1	1	1	1	2385.03		High	0.002197	0.05792	2.7	66.75
FALSE	High	[R].EQLIFPEIDYDQVSK.[V]	1xPhospho [K15]	WP_003720938.1	LMRG_02164	lmo2620	WP_003720938.1 [134-148]	WP_003720938.1 1xPhospho [K148]	WP_003720938.1 1xPhospho [K148]	MULTISPECIES: 50S ribosomal protein L5 [Bacteria]	2.703	0.523953	2.75	7386.38	2732.62	2.62		6266.36		3091.7	2732.62			High	Not Found	Peak Found	Peak Found	Not Found	Not Found	FALSE	0.00354553	0.000406781	1	1	1	0	1903.87		High	0.0001382	0.0006263	2.42	91.56
FALSE	High	[K].IEGNEINVSRPTDNK.[N]	1xPhospho [S9]	WP_003723683.1	LMRG_02161	lmo2617	WP_003723683.1 [45-59]	WP_003723683.1 1xPhospho [S53]	WP_003723683.1 1xPhospho [S53]	50S ribosomal protein L6 [Listeria monocytogenes]	2.733	0.598095	0	4753.14	1739.26			3958.26			1739.26			High	Not Found	Not Found	Peak Found	Not Found	Not Found	FALSE	0.0396579	0.00222829	1	1	1	0	1765.81		High	0.0007316	0.011	2.56	56.62
FALSE	High	[K].DANLSASDIDQVILVGGSTR.[I]	1xPhospho [S/D]	WP_003721980.1	LMRG_00926	lmo1473	WP_003721980.1 [296-315]	WP_003721980.1 1xPhospho [D296; S300; S302; D303; D305]	WP_003721980.1 1xPhospho [S/D]	molecular chaperone DnaK [Listeria monocytogenes]	3.013	0.621513	28.07	49661	16484.3	31.8	27.61	32899.8		26618.7	20089.2		8563.13	High	High	High	High	Not Found	Peak Found	FALSE	4.51349e-06	0.000229831	1	1	8	0	2111		High	9.06e-05	2.45e-07	3.72	97.2
FALSE	High	[K].AQGASASVMISASHNPVDDNGIK.[F]	1xPhospho [H/S/D/K]; 1xOxidation [M9]	WP_003722378.1	LMRG_01272	lmo2118	WP_003722378.1 [89-111]	WP_003722378.1 1xPhospho [S93; S95; S101; H102; D106; K111]	WP_003722378.1 1xPhospho [H/S/D/K]	phosphoglucosamine mutase [Listeria monocytogenes]	3.142	0.38545	62.93	239082	125595	88.32	73.6	199100	106120	409609	125595	110612	44538	High	High	High	High	High	High	FALSE	9.20705e-07	0.000229831	1	1	30	0	2365.05		High	9.06e-05	3.777e-08	2.49	67.03
FALSE	High	[K].SLVEKQDVAAVDTVSGATNSSNQFK.[I]	1xPhospho [T/S]	WP_003727691.1	LMRG_02182	lmo2637	WP_003727691.1 [248-272]	WP_003727691.1 1xPhospho [S262; T265]	WP_003727691.1 1xPhospho [T/S]	FMN-binding protein [Listeria monocytogenes]	3.384	0.579538	99.42	49037.5	14492	79.08	11.4	68000.7	3945.09	20910	13367.6	5684.61		High	Peak Found	High	High	High	High	FALSE	2.41228e-07	0.000229831	1	1	6	1	2675.26		High	9.06e-05	7.83e-09	5.71	71.55
FALSE	High	[K].SVVAVTACPTGIAHTYMAAEK.[L]	1xCarbamidomethyl [C8]; 1xPhospho [K/T/E]; 1xOxidation [M17]	WP_003722574.1	LMRG_01508	lmo2335	WP_003722574.1 [169-189]	WP_003722574.1 1xPhospho [T178; E188; K189]	WP_003722574.1 1xPhospho [K/T/E]	PTS sugar transporter subunit IIA [Listeria monocytogenes]	3.397	0.51232	87.4	27085.1	18618.7	65.59	59.08	16705.1	12653.8	28132.9	4518.8	7026.72	11787.1	High	High	High	Peak Found	High	Peak Found	FALSE	0.000366401	0.000229831	1	1	7	0	2273.03		High	9.06e-05	4.324e-05	2.33	72.25
FALSE	High	[K].AQGASASVMISASHNPVDDNGIK.[F]	1xDeamidated [N/Q]; 1xPhospho [S/H/D]; 1xOxidation [M9]	WP_003722378.1	LMRG_01272	lmo2118	WP_003722378.1 [89-111]	WP_003722378.1 1xPhospho [S99; S101; H102; D106; D107]	WP_003722378.1 1xPhospho [S/H/D]	phosphoglucosamine mutase [Listeria monocytogenes]	3.521	0.260047	93.61	204559	125147	82.62	70.72	170350	47822.4	236623	125147	57021.7	13106.2	High	High	High	High	High	High	FALSE	3.96912e-06	0.000229831	1	1	39	0	2366.03		High	9.06e-05	2.113e-07	2.87	69.12
FALSE	High	[K].YIFTER.[N]	1xPhospho [Y1]	WP_003723971.1	LMRG_01309	lmo1658	WP_003723971.1 [30-35]	WP_003723971.1 1xPhospho [Y30]	WP_003723971.1 1xPhospho [Y30]	MULTISPECIES: 30S ribosomal protein S2 [Listeria]	3.731	0.114715	54.02	11800.5	3162.71	64.34		6246.22	5513.05	11128.7	3162.71			Peak Found	Peak Found	High	Peak Found	Not Found	Not Found	FALSE	0.200987	0.00977135	1	1	1	0	908.391		High	0.003089	0.08292	1.79	58.78
FALSE	High	[K].TVGADVFGGTVNVSSAITVK.[V]	1xPhospho [S]	WP_014600597.1	LMRG_00327	lmo0641	WP_014600597.1 [182-201]	WP_014600597.1 1xPhospho [S195; S196]	WP_014600597.1 1xPhospho [S]	heavy metal translocating P-type ATPase [Listeria monocytogenes]	3.873	0.496959	122.8	83087.1	19373.4	81.59	105.79	10731.4	38817.2	60721.4	3327.55	7009.74	37836.2	High	High	High	High	High	High	FALSE	4.40449e-07	0.000229831	1	1	8	0	2001.99		High	9.06e-05	1.595e-08	5.64	88.6
FALSE	High	[K].NQSAASVEVVSGATHSSDAFINYANQLIQAAQK.[A]	1xDeamidated [N/Q]; 1xPhospho [D/T/H/S/E]	WP_003727691.1	LMRG_02182	lmo2637	WP_003727691.1 [130-162]	WP_003727691.1 1xPhospho [S132; E137; S140; T143; H144; S145; S146; D147]	WP_003727691.1 1xPhospho [D/T/H/S/E]	FMN-binding protein [Listeria monocytogenes]	4.544	0.0809852	87.58	213081	46894.9	13.96	77.26	160714		100320	86574.4		16081.2	High	Not Found	High	High	High	High	FALSE	1.90869e-08	0.000229831	1	1	25	0	3500.63		High	9.06e-05	3.981e-10	5.15	85.45
FALSE	High	[R].NVIHGSDSPESAQR.[E]	1xPhospho [S/H/D]	WP_014600969.1	LMRG_01076	lmo1929	WP_014600969.1 [112-125]	WP_014600969.1 1xPhospho [H115; S117; D118; S119]	WP_014600969.1 1xPhospho [S/H/D]	nucleoside-diphosphate kinase [Listeria monocytogenes]	4.68	0.0702117	99.71	22827.3	4877.65	78.92		10124.4		18276.4	4877.65			High	Not Found	High	Peak Found	Not Found	Not Found	FALSE	0.000311512	0.000229831	1	1	5	0	1576.68		High	9.06e-05	3.578e-05	3.6	48.95
FALSE	High	[R].EAQSSTGVGEGIAMPHAK.[T]	1xPhospho [S/E]	WP_003722574.1	LMRG_01508	lmo2335	WP_003722574.1 [52-69]	WP_003722574.1 1xPhospho [E52; S55; S56]	WP_003722574.1 1xPhospho [S/E]	PTS sugar transporter subunit IIA [Listeria monocytogenes]	5.942	0.172133	60.88	90866.3	15291.1		53.72	75670.6			22809	3709.1		High	Not Found	Not Found	High	Peak Found	Not Found	FALSE	5.29508e-05	0.000229831	1	1	6	0	1849.82		High	9.06e-05	4.438e-06	3.8	61.91
FALSE	High	[R].DTDKPFMMPVEDVFSITGR.[G]	1xPhospho [T/S]; 2xOxidation [M7; M8]	WP_003723640.1	LMRG_02198	lmo2653	WP_003723640.1 [206-224]	WP_003723640.1 1xPhospho [S220; T222]	WP_003723640.1 1xPhospho [T/S]	MULTISPECIES: elongation factor Tu [Listeria]	100	9.25992e-17		14422.4		71.13		6907.16		10693.6				High	High	Peak Found	High	Not Found	Not Found	FALSE	0.00714825	0.000406781	1	1	3	0	2296.99		High	0.0001382	0.001434	2.8	85.83
FALSE	High	[K].IGETHEGASQMDWMEQEQER.[G]	1xPhospho [S9]; 1xOxidation [M14]	WP_003724965.1	LMRG_02199	lmo2654	WP_003724965.1 [40-59]	WP_003724965.1 1xPhospho [S48]	WP_003724965.1 1xPhospho [S48]	MULTISPECIES: elongation factor G [Listeria]	100	9.25992e-17		13537.9				11273.9						High	Not Found	Not Found	Not Found	Not Found	Not Found	FALSE	0.00249613	0.000406781	1	1	1	0	2486.96		High	0.0001382	0.0004144	3.79	65.85
FALSE	High	[K].NQSAASVEVVSGATHSSDAFINYANQLIQAAQK.[A]	2xDeamidated [N/Q]; 1xPhospho [T/H/S/D/E]	WP_003727691.1	LMRG_02182	lmo2637	WP_003727691.1 [130-162]	WP_003727691.1 1xPhospho [S132; E137; S140; T143; H144; S145; S146; D147]	WP_003727691.1 1xPhospho [T/H/S/D/E]	FMN-binding protein [Listeria monocytogenes]	100	9.25992e-17		18584.1		70.87		8922.06		13745.7				High	Not Found	High	High	Not Found	Not Found	FALSE	2.68101e-06	0.000229831	1	1	16	0	3501.62		High	9.06e-05	1.33e-07	5.05	88.74
FALSE	High	[K].NSVSQNVSATNLLNVK.[R]	1xPhospho [S4]	WP_003733217.1	LMRG_01332	lmo1634	WP_003733217.1 [434-449]	WP_003733217.1 1xPhospho [S437]	WP_003733217.1 1xPhospho [S437]	adhesion-mediating acetaldehyde/alcohol dehydrogenase LAP [Listeria monocytogenes]	100	9.25992e-17		14974.9		74.34			3901.09	11451.4				Not Found	Peak Found	High	Not Found	Not Found	Not Found	FALSE	1.23666e-05	0.000229831	1	1	1	0	1767.86		High	9.06e-05	8.071e-07	3.63	77.78
FALSE	High	[R].GVSGFSDSISLVEER.[A]	1xPhospho [D/S]	WP_010989630.1	LMRG_02069	lmo0970	WP_010989630.1 [205-219]	WP_010989630.1 1xPhospho [S207; D211]	WP_010989630.1 1xPhospho [D/S]	enoyl-ACP reductase FabI [Listeria monocytogenes]	100	9.25992e-17		6740.15				5612.98						High	Not Found	Not Found	Not Found	Not Found	Not Found	FALSE	0.000177703	0.000229831	1	1	2	0	1661.74		High	9.06e-05	1.851e-05	3.24	87.15
FALSE	High	[R].LLSNGDLEEVAAK.[E]	1xPhospho [S3]	WP_014600597.1	LMRG_00327	lmo0641	WP_014600597.1 [126-138]	WP_014600597.1 1xPhospho [S128]	WP_014600597.1 1xPhospho [S128]	heavy metal translocating P-type ATPase [Listeria monocytogenes]	100	9.25992e-17		21553.9						9190.75				Not Found	Not Found	High	Not Found	Not Found	Not Found	FALSE	7.08261e-05	0.000229831	1	1	1	0	1438.68		High	9.06e-05	6.238e-06	3.86	77.11
FALSE	High	[K].QISDGLSAFSTGLGQIETGLDQLEK.[G]	1xDeamidated [Q1]; 2xPhospho [T11; T18]	WP_014600778.1	LMRG_00672	lmo1226	WP_014600778.1 [689-713]	WP_014600778.1 2xPhospho [T699; T706]	WP_014600778.1 2xPhospho [T699; T706]	MMPL family transporter [Listeria monocytogenes]	100	9.25992e-17		10121				8428.48						High	Not Found	Not Found	Not Found	Not Found	Not Found	FALSE	0.11292	0.00462666	1	1	1	0	2768.23		High	0.001499	0.0398	2.92	86.23
FALSE	High	[K].KAGDIIPEVIK.[S]	1xPhospho [E8]	WP_014600923.1	LMRG_02513	lmo1758	WP_014600923.1 [372-382]	WP_014600923.1 1xPhospho [E379]	WP_014600923.1 1xPhospho [E379]	NAD-dependent DNA ligase LigA [Listeria monocytogenes]	100	9.25992e-17		37046.1						15796.8				Not Found	Not Found	High	Not Found	Not Found	Not Found	FALSE	0.140394	0.00649214	1	1	1	1	1262.68		High	0.002108	0.05258	2.66	62.96
FALSE	High	[K].SSDIIVAGDSVGGNLATVVTQIAK.[S]	1xDeamidated [N/Q]; 1xPhospho [S/D/T]	WP_014601012.1	LMRG_01240	lmo2089	WP_014601012.1 [183-206]	WP_014601012.1 1xPhospho [D191; S192; T199]	WP_014601012.1 1xPhospho [S/D/T]	alpha/beta hydrolase [Listeria monocytogenes]	100	9.25992e-17		8550.09		15.11		6395.94		4058.69				High	Not Found	High	High	High	High	FALSE	3.94236e-06	0.000229831	1	1	15	0	2396.2		High	9.06e-05	2.098e-07	3.63	104.89

## Sheet: PrkA-dependent Phosphosites
Protein Accessions	Putative Phosphosite(s)	Master Protein Descriptions
WP_003719221.1	S46	MULTISPECIES: phosphocarrier protein HPr [Bacteria]
WP_003719797.1	T7	MULTISPECIES: IreB family regulatory phosphoprotein [Bacteria]
WP_003720942.1	T40	MULTISPECIES: 50S ribosomal protein L29 [Bacteria]
WP_003721850.1	T38	GIY-YIG nuclease family protein [Listeria monocytogenes]
WP_003721982.1	T107	nucleotide exchange factor GrpE [Listeria monocytogenes]
WP_003722196.1	[T55/S56]	MULTISPECIES: PTS lactose/cellobiose transporter subunit IIA [Bacteria]
WP_003722248.1	S28	MULTISPECIES: phosphoribosylformylglycinamidine synthase subunit PurS [Bacteria]
WP_003722355.1	S121	PTS sugar transporter subunit IIA [Listeria monocytogenes]
WP_003722449.1	[R339/T340/T341]	HAMP domain-containing histidine kinase [Listeria monocytogenes]
WP_003722624.1	T84	HD domain-containing protein [Listeria monocytogenes]
WP_003722998.1	[D65/R70/T71/S72/T78/T88/T89/D92/K95]	cell division regulator GpsB [Listeria monocytogenes]
WP_003723586.1	T166	(d)CMP kinase [Listeria monocytogenes]
WP_003723745.1	[T231/T234]	cysteine synthase A [Listeria monocytogenes]
WP_003723853.1	S70	MULTISPECIES: thioredoxin [Bacteria]
WP_010990099.1	[T14/K16]	ROK family glucokinase [Listeria monocytogenes]
WP_014600423.1	T303	cysteine--tRNA ligase [Listeria monocytogenes]
WP_014600842.1	T108	5'-methylthioadenosine/adenosylhomocysteine nucleosidase [Listeria monocytogenes]
WP_014600910.1	T63	hypothetical protein [Listeria monocytogenes]
WP_014600944.1	[T285/T290/K291], [K307/T308]	Stk1 family PASTA domain-containing Ser/Thr kinase [Listeria monocytogenes]
WP_014601111.1	S410	glutamate decarboxylase [Listeria monocytogenes]
WP_014601196.1	S71	PTS-dependent dihydroxyacetone kinase phosphotransferase subunit DhaM [Listeria monocytogenes]
WP_014930814.1	T25	serine protease HtrA [Listeria monocytogenes]
